# Supplementary material for: LRR-RLK family from two Citrus species: genome-wide identification and evolutionary aspects
Source: BMC Genomics. 2016 Aug 12;17:623. doi: 10.1186/s12864-016-2930-9 (PMC4982124; doi:10.1186/s12864-016-2930-9)
Supplement: Additional file 6: — Complete list and classification of LRR-RLKs from C. clementina, C. sinensis and A. thaliana. Citrus sequences were categorized in 16 groups of LRR-RLKs. (XLSX 55 kb) [file 12864_2016_2930_MOESM6_ESM.xlsx]

## Sheet: Plan1
IDs	LRR-RLK groups																							AT1G05700.1	LRR-I		AT1G05700.1	LRR-I
AT5G48740.1	LRR-I																							AT1G07550.1	LRR-I		AT1G07550.1	LRR-I
AT2G37050.1	LRR-I																							AT1G07560.1	LRR-I		AT1G07560.1	LRR-I
AT4G29990.1	LRR-I																							AT1G49100.1	LRR-I		AT1G49100.1	LRR-I
AT2G19190.1	LRR-I																							AT1G51790.1	LRR-I		AT1G51790.1	LRR-I
AT2G19210.1	LRR-I																							AT1G51800.1	LRR-I		AT1G51800.1	LRR-I
AT2G19230.1	LRR-I																							AT1G51805.1	LRR-I		AT1G51805.1	LRR-I
AT1G05700.1	LRR-I																							AT1G51810.1	LRR-I		AT1G51810.1	LRR-I
AT1G51790.1	LRR-I																							AT1G51820.1	LRR-I		AT1G51820.1	LRR-I
AT1G51810.1	LRR-I																							AT1G51830.1	LRR-I		AT1G51830.1	LRR-I
AT2G04300.1	LRR-I																							AT1G51850.1	LRR-I		AT1G51850.1	LRR-I
AT3G21340.1	LRR-I																							AT1G51860.1	LRR-I		AT1G51860.1	LRR-I
AT1G51830.1	LRR-I																							AT1G51880.1	LRR-I		AT1G51880.1	LRR-I
AT1G51820.1	LRR-I																							AT1G51890.1	LRR-I		AT1G51890.1	LRR-I
AT1G51805.1	LRR-I																							AT2G04300.1	LRR-I		AT2G04300.1	LRR-I
AT1G51850.1	LRR-I																							AT2G14440.1	LRR-I		AT2G14440.1	LRR-I
AT2G28960.1	LRR-I																							AT2G19190.1	LRR-I		AT2G19190.1	LRR-I
AT2G29000.1	LRR-I																							AT2G19210.1	LRR-I		AT2G19210.1	LRR-I
AT4G20450.1	LRR-I																							AT2G19230.1	LRR-I		AT2G19230.1	LRR-I
AT3G46330.1	LRR-I																							AT2G28960.1	LRR-I		AT2G28960.1	LRR-I
AT3G46370.1	LRR-I																							AT2G28970.1	LRR-I		AT2G28970.1	LRR-I
AT3G46340.1	LRR-I																							AT2G29000.1	LRR-I		AT2G29000.1	LRR-I
AT3G46350.1	LRR-I																							AT2G37050.1	LRR-I		AT2G37050.1	LRR-I
AT5G59660.1	LRR-I																							AT3G21340.1	LRR-I		AT3G21340.1	LRR-I
AT5G59670.1	LRR-I																							AT3G46330.1	LRR-I		AT3G46330.1	LRR-I
AT5G59680.1	LRR-I																							AT3G46340.1	LRR-I		AT3G46340.1	LRR-I
AT5G59650.1	LRR-I																							AT3G46350.1	LRR-I		AT3G46350.1	LRR-I
AT5G16900.1	LRR-I																							AT3G46370.1	LRR-I		AT3G46370.1	LRR-I
AT1G07560.1	LRR-I																							AT4G20450.1	LRR-I		AT4G20450.1	LRR-I
AT2G28970.1	LRR-I																							AT4G29180.1	LRR-I		AT4G29180.1	LRR-I
AT1G49100.1	LRR-I																							AT4G29450.1	LRR-I		AT4G29450.1	LRR-I
AT1G51880.1	LRR-I																							AT4G29990.1	LRR-I		AT4G29990.1	LRR-I
AT1G51860.1	LRR-I																							AT5G16900.1	LRR-I		AT5G16900.1	LRR-I
AT1G51890.1	LRR-I																							AT5G48740.1	LRR-I		AT5G48740.1	LRR-I
AT2G14440.1	LRR-I																							AT5G59650.1	LRR-I		AT5G59650.1	LRR-I
AT1G07550.1	LRR-I																							AT5G59660.1	LRR-I		AT5G59660.1	LRR-I
AT1G51800.1	LRR-I																							AT5G59670.1	LRR-I		AT5G59670.1	LRR-I
AT4G29450.1	LRR-I																							AT5G59680.1	LRR-I		AT5G59680.1	LRR-I
AT4G29180.1	LRR-I																							AT1G34210.1	LRR-II		Ciclev10024877m_z	LRR-I
Ciclev10024877m_z	LRR-I																							AT1G60800.1	LRR-II		Ciclev10018776m	LRR-I
Ciclev10018776m	LRR-I																							AT1G71830.1	LRR-II		Ciclev10011018m	LRR-I
Ciclev10011018m	LRR-I																							AT2G13790.1	LRR-II		Ciclev10027271m	LRR-I
Ciclev10027271m	LRR-I																							AT2G13800.1	LRR-II		Ciclev10024853m	LRR-I
Ciclev10024853m	LRR-I																							AT2G23950.1	LRR-II		Ciclev10027230m	LRR-I
Ciclev10027230m	LRR-I																							AT3G25560.2	LRR-II		Ciclev10026969m	LRR-I
Ciclev10026969m	LRR-I																							AT4G30520.1	LRR-II		Ciclev10026930m	LRR-I
Ciclev10026930m	LRR-I																							AT4G33430.1	LRR-II		Ciclev10026949m	LRR-I
Ciclev10026949m	LRR-I																							AT5G10290.1	LRR-II		Cs1g20760.2	LRR-I
Cs1g20760.2	LRR-I																							AT5G16000.1	LRR-II		Cs5g27950.1	LRR-I
Cs5g27950.1	LRR-I																							AT5G45780.1	LRR-II		Cs6g04230.1	LRR-I
Cs6g04230.1	LRR-I																							AT5G65240.1	LRR-II		Cs1g16010.2	LRR-I
Cs1g16010.2	LRR-I																							AT1G10850.1	LRR-III		Cs1g16140.1	LRR-I
Cs1g16140.1	LRR-I																							AT1G25320.1	LRR-III		Cs1g16130.1	LRR-I
Cs1g16130.1	LRR-I																							AT1G48480.1	LRR-III		Cs1g16120.1	LRR-I
Cs1g16120.1	LRR-I																							AT1G50610.1	LRR-III		Cs1g16060.1	LRR-I
Cs1g16060.1	LRR-I																							AT1G60630.1	LRR-III		Cs1g16110.1	LRR-I
Cs1g16110.1	LRR-I																							AT1G64210.1	LRR-III		Cs1g16040.1	LRR-I
Cs1g16040.1	LRR-I																							AT1G66830.1	LRR-III		Cs1g16050.1	LRR-I
Cs1g16050.1	LRR-I																							AT1G68400.1	LRR-III		AT1G34210.1	LRR-II
AT5G65240.1	LRR-II																							AT1G72460.1	LRR-III		AT1G60800.1	LRR-II
AT5G10290.1	LRR-II																							AT1G75640.1	LRR-III		AT1G71830.1	LRR-II
AT2G13800.1	LRR-II																							AT2G07040.1	LRR-III		AT2G13790.1	LRR-II
AT2G13790.1	LRR-II																							AT2G15300.1	LRR-III		AT2G13800.1	LRR-II
AT4G33430.1	LRR-II																							AT2G23300.1	LRR-III		AT2G23950.1	LRR-II
AT1G34210.1	LRR-II																							AT2G26730.1	LRR-III		AT3G25560.2	LRR-II
AT1G71830.1	LRR-II																							AT2G27060.1	LRR-III		AT4G30520.1	LRR-II
AT4G30520.1	LRR-II																							AT3G02880.1	LRR-III		AT4G33430.1	LRR-II
AT2G23950.1	LRR-II																							AT3G08680.1	LRR-III		AT5G10290.1	LRR-II
AT3G25560.2	LRR-II																							AT3G17840.1	LRR-III		AT5G16000.1	LRR-II
AT5G16000.1	LRR-II																							AT3G20190.1	LRR-III		AT5G45780.1	LRR-II
AT1G60800.1	LRR-II																							AT3G24660.1	LRR-III		AT5G65240.1	LRR-II
AT5G45780.1	LRR-II																							AT3G42880.1	LRR-III		Ciclev10025254m	LRR-II
Ciclev10025254m	LRR-II																							AT3G50230.1	LRR-III		Ciclev10027400m	LRR-II
Ciclev10027400m	LRR-II																							AT3G51740.1	LRR-III		Ciclev10027485m	LRR-II
Ciclev10027485m	LRR-II																							AT3G56100.1	LRR-III		Ciclev10027231m	LRR-II
Ciclev10027231m	LRR-II																							AT3G57830.1	LRR-III		Ciclev10000597m	LRR-II
Ciclev10000597m	LRR-II																							AT4G23740.1	LRR-III		Ciclev10007718m	LRR-II
Ciclev10007718m	LRR-II																							AT4G31250.1	LRR-III		Ciclev10030970m	LRR-II
Ciclev10030970m	LRR-II																							AT4G34220.1	LRR-III		Ciclev10011302m	LRR-II
Ciclev10011302m	LRR-II																							AT4G36180.1	LRR-III		Ciclev10030967m	LRR-II
Ciclev10030967m	LRR-II																							AT4G37250.1	LRR-III		Ciclev10014603m	LRR-II
Ciclev10014603m	LRR-II																							AT5G05160.1	LRR-III		Cs1g01100.1	LRR-II
Cs1g01100.1	LRR-II																							AT5G10020.1	LRR-III		Cs3g22730.1	LRR-II
Cs3g22730.1	LRR-II																							AT5G16590.1	LRR-III		Cs4g02270.1	LRR-II
Cs4g02270.1	LRR-II																							AT5G20690.1	LRR-III		Cs7g12400.1	LRR-II
Cs7g12400.1	LRR-II																							AT5G24100.1	LRR-III		Cs6g19260.1	LRR-II
Cs6g19260.1	LRR-II																							AT5G35390.1	LRR-III		Cs2g04650.1	LRR-II
Cs2g04650.1	LRR-II																							AT5G43020.1	LRR-III		Cs7g08970.1	LRR-II
Cs7g08970.1	LRR-II																							AT5G53320.1	LRR-III		orange1.1t03348.1	LRR-II
orange1.1t03348.1	LRR-II																							AT5G58300.1	LRR-III		orange1.1t03347.1	LRR-II
orange1.1t03347.1	LRR-II																							AT5G67200.1	LRR-III		orange1.1t02682.1	LRR-II
orange1.1t02682.1	LRR-II																							AT5G67280.1	LRR-III		AT1G10850.1	LRR-III
AT1G75640.1	LRR-III																							AT2G25790.1	LRR-IV		AT1G25320.1	LRR-III
AT4G36180.1	LRR-III																							AT2G45340.1	LRR-IV		AT1G48480.1	LRR-III
AT4G34220.1	LRR-III																							AT4G22730.1	LRR-IV		AT1G50610.1	LRR-III
AT2G15300.1	LRR-III																							AT5G51560.1	LRR-IV		AT1G60630.1	LRR-III
AT4G37250.1	LRR-III																							AT1G24650.1	LRR-IX		AT1G64210.1	LRR-III
AT2G23300.1	LRR-III																							AT1G66150.1	LRR-IX		AT1G66830.1	LRR-III
AT5G67280.1	LRR-III																							AT2G01820.1	LRR-IX		AT1G68400.1	LRR-III
AT1G66830.1	LRR-III																							AT3G23750.1	LRR-IX		AT1G72460.1	LRR-III
AT1G25320.1	LRR-III																							AT1G11130.1	LRR-V		AT1G75640.1	LRR-III
AT3G57830.1	LRR-III																							AT1G53730.1	LRR-V		AT2G07040.1	LRR-III
AT1G68400.1	LRR-III																							AT1G78980.1	LRR-V		AT2G15300.1	LRR-III
AT4G23740.1	LRR-III																							AT2G20850.1	LRR-V		AT2G23300.1	LRR-III
AT5G24100.1	LRR-III																							AT3G13065.1	LRR-V		AT2G26730.1	LRR-III
AT5G53320.1	LRR-III																							AT3G14350.1	LRR-V		AT2G27060.1	LRR-III
AT1G64210.1	LRR-III																							AT4G03390.1	LRR-V		AT3G02880.1	LRR-III
AT5G05160.1	LRR-III																							AT4G22130.1	LRR-V		AT3G08680.1	LRR-III
AT5G58300.1	LRR-III																							AT5G06820.1	LRR-V		AT3G17840.1	LRR-III
AT3G08680.1	LRR-III																							AT1G14390.1	LRR-VI-1		AT3G20190.1	LRR-III
AT2G26730.1	LRR-III																							AT2G02780.1	LRR-VI-1		AT3G24660.1	LRR-III
AT5G16590.1	LRR-III																							AT3G03770.1	LRR-VI-1		AT3G42880.1	LRR-III
AT3G02880.1	LRR-III																							AT4G20790.1	LRR-VI-1		AT3G50230.1	LRR-III
AT3G17840.1	LRR-III																							AT5G14210.1	LRR-VI-1		AT3G51740.1	LRR-III
AT1G48480.1	LRR-III																							AT5G63410.1	LRR-VI-1		AT3G56100.1	LRR-III
AT5G20690.1	LRR-III																							AT1G63430.1	LRR-VI-2		AT3G57830.1	LRR-III
AT3G42880.1	LRR-III																							AT4G18640.1	LRR-VI-2		AT4G23740.1	LRR-III
AT1G72460.1	LRR-III																							AT5G07150.1	LRR-VI-2		AT4G31250.1	LRR-III
AT5G35390.1	LRR-III																							AT5G45840.1	LRR-VI-2		AT4G34220.1	LRR-III
AT2G07040.1	LRR-III																							AT1G12460.1	LRR-VII		AT4G36180.1	LRR-III
AT3G20190.1	LRR-III																							AT1G62950.1	LRR-VII		AT4G37250.1	LRR-III
AT1G50610.1	LRR-III																							AT2G24230.1	LRR-VII		AT5G05160.1	LRR-III
AT4G31250.1	LRR-III																							AT3G28040.1	LRR-VII		AT5G10020.1	LRR-III
AT1G60630.1	LRR-III																							AT3G56370.1	LRR-VII		AT5G16590.1	LRR-III
AT1G10850.1	LRR-III																							AT5G01890.1	LRR-VII		AT5G20690.1	LRR-III
AT5G43020.1	LRR-III																							AT5G45800.1	LRR-VII		AT5G24100.1	LRR-III
AT5G67200.1	LRR-III																							AT5G58150.1	LRR-VII		AT5G35390.1	LRR-III
AT3G50230.1	LRR-III																							AT1G06840.1	LRR-VIII-1		AT5G43020.1	LRR-III
AT2G27060.1	LRR-III																							AT1G79620.1	LRR-VIII-1		AT5G53320.1	LRR-III
AT5G10020.1	LRR-III																							AT5G01950.1	LRR-VIII-1		AT5G58300.1	LRR-III
AT3G24660.1	LRR-III																							AT5G37450.1	LRR-VIII-1		AT5G67200.1	LRR-III
AT3G51740.1	LRR-III																							AT5G49760.1	LRR-VIII-1		AT5G67280.1	LRR-III
AT3G56100.1	LRR-III																							AT5G49770.1	LRR-VIII-1		Ciclev10027574m	LRR-III
Ciclev10027574m	LRR-III																							AT5G49780.1	LRR-VIII-1		Ciclev10000083m	LRR-III
Ciclev10000083m	LRR-III																							AT1G07650.1	LRR-VIII-2		Ciclev10027853m	LRR-III
Ciclev10027853m	LRR-III																							AT1G29730.1	LRR-VIII-2		Ciclev10024962m	LRR-III
Ciclev10024962m	LRR-III																							AT1G29740.1	LRR-VIII-2		Ciclev10013476m	LRR-III
Ciclev10013476m	LRR-III																							AT1G29750.2	LRR-VIII-2		Ciclev10030842m	LRR-III
Ciclev10030842m	LRR-III																							AT1G53420.1	LRR-VIII-2		Ciclev10004530m	LRR-III
Ciclev10004530m	LRR-III																							AT1G53430.1	LRR-VIII-2		Ciclev10007723m	LRR-III
Ciclev10007723m	LRR-III																							AT1G53440.1	LRR-VIII-2		Ciclev10014501m	LRR-III
Ciclev10014501m	LRR-III																							AT1G56120.1	LRR-VIII-2		Ciclev10004549m	LRR-III
Ciclev10004549m	LRR-III																							AT1G56130.1	LRR-VIII-2		Ciclev10019314m	LRR-III
Ciclev10019314m	LRR-III																							AT1G56140.1	LRR-VIII-2		Ciclev10030941m	LRR-III
Ciclev10030941m	LRR-III																							AT1G56145.1	LRR-VIII-2		Ciclev10000513m	LRR-III
Ciclev10000513m	LRR-III																							AT3G14840.2	LRR-VIII-2		Ciclev10011280m	LRR-III
Ciclev10011280m	LRR-III																							AT1G27190.1	LRR-Xa		Ciclev10007694m	LRR-III
Ciclev10007694m	LRR-III																							AT1G69990.1	LRR-Xa		Ciclev10011289m	LRR-III
Ciclev10011289m	LRR-III																							AT3G28450.1	LRR-Xa		Ciclev10007673m	LRR-III
Ciclev10007673m	LRR-III																							AT5G48380.1	LRR-Xa		Ciclev10010218m	LRR-III
Ciclev10010218m	LRR-III																							AT1G55610.1	LRR-Xb		Ciclev10007699m	LRR-III
Ciclev10007699m	LRR-III																							AT1G72300.1	LRR-Xb		Ciclev10027353m	LRR-III
Ciclev10027353m	LRR-III																							AT1G74360.1	LRR-Xb		Ciclev10010420m	LRR-III
Ciclev10010420m	LRR-III																							AT2G01950.1	LRR-Xb		Ciclev10013947m	LRR-III
Ciclev10013947m	LRR-III																							AT2G02220.1	LRR-Xb		Ciclev10010710m	LRR-III
Ciclev10010710m	LRR-III																							AT3G13380.1	LRR-Xb		Ciclev10004499m	LRR-III
Ciclev10004499m	LRR-III																							AT4G39400.1	LRR-Xb		Ciclev10000518m	LRR-III
Ciclev10000518m	LRR-III																							AT5G07280.1	LRR-Xb		Ciclev10025085m	LRR-III
Ciclev10025085m	LRR-III																							AT5G53890.1	LRR-Xb		Ciclev10014111m	LRR-III
Ciclev10014111m	LRR-III																							AT1G08590.1	LRR-XI		Ciclev10014149m	LRR-III
Ciclev10014149m	LRR-III																							AT1G09970.2	LRR-XI		Ciclev10024775m	LRR-III
Ciclev10024775m	LRR-III																							AT1G17230.1	LRR-XI		Ciclev10019548m	LRR-III
Ciclev10019548m	LRR-III																							AT1G17750.1	LRR-XI		Ciclev10011081m	LRR-III
Ciclev10011081m	LRR-III																							AT1G28440.1	LRR-XI		Ciclev10030707m	LRR-III
Ciclev10030707m	LRR-III																							AT1G34110.1	LRR-XI		Cs1g25070.1	LRR-III
Cs1g25070.1	LRR-III																							AT1G34420.1	LRR-XI		Cs3g25690.1	LRR-III
Cs3g25690.1	LRR-III																							AT1G72180.1	LRR-XI		Cs8g05040.1	LRR-III
Cs8g05040.1	LRR-III																							AT1G73080.1	LRR-XI		Cs1g22300.1	LRR-III
Cs1g22300.1	LRR-III																							AT1G75820.1	LRR-XI		Cs9g13940.1	LRR-III
Cs9g13940.1	LRR-III																							AT2G33170.1	LRR-XI		Cs7g10500.1	LRR-III
Cs7g10500.1	LRR-III																							AT2G41820.1	LRR-XI		Cs6g18290.1	LRR-III
Cs6g18290.1	LRR-III																							AT3G19700.1	LRR-XI		Cs6g09290.1	LRR-III
Cs6g09290.1	LRR-III																							AT3G24240.1	LRR-XI		Cs7g30400.1	LRR-III
Cs7g30400.1	LRR-III																							AT3G49670.1	LRR-XI		Cs5g34700.1	LRR-III
Cs5g34700.1	LRR-III																							AT4G20140.1	LRR-XI		Cs2g29110.1	LRR-III
Cs2g29110.1	LRR-III																							AT4G20270.1	LRR-XI		Cs2g09900.1	LRR-III
Cs2g09900.1	LRR-III																							AT4G26540.1	LRR-XI		Cs4g18430.1	LRR-III
Cs4g18430.1	LRR-III																							AT4G28490.1	LRR-XI		Cs4g09340.1	LRR-III
Cs4g09340.1	LRR-III																							AT5G06940.1	LRR-XI		Cs5g05160.1	LRR-III
Cs5g05160.1	LRR-III																							AT5G25930.1	LRR-XI		Cs1g17230.1	LRR-III
Cs1g17230.1	LRR-III																							AT5G44700.1	LRR-XI		Cs4g07160.1	LRR-III
Cs4g07160.1	LRR-III																							AT5G48940.1	LRR-XI		Cs7g07680.1	LRR-III
Cs7g07680.1	LRR-III																							AT5G49660.1	LRR-XI		Cs2g08670.1	LRR-III
Cs2g08670.1	LRR-III																							AT5G56040.1	LRR-XI		Cs4g04580.1	LRR-III
Cs4g04580.1	LRR-III																							AT5G61480.1	LRR-XI		Cs3g23200.1	LRR-III
Cs3g23200.1	LRR-III																							AT5G63930.1	LRR-XI		Cs3g02640.4	LRR-III
Cs3g02640.4	LRR-III																							AT5G65700.1	LRR-XI		Cs2g12860.1	LRR-III
Cs2g12860.1	LRR-III																							AT5G65710.1	LRR-XI		Cs5g02650.1	LRR-III
Cs5g02650.1	LRR-III																							AT1G35710.1	LRR-XII		Cs9g18620.1	LRR-III
Cs9g18620.1	LRR-III																							AT3G47090.1	LRR-XII		Cs7g29420.1	LRR-III
Cs7g29420.1	LRR-III																							AT3G47110.1	LRR-XII		Cs1g08740.1	LRR-III
Cs1g08740.1	LRR-III																							AT3G47570.1	LRR-XII		Cs6g10300.1	LRR-III
Cs6g10300.1	LRR-III																							AT3G47580.1	LRR-XII		Cs4g17140.1	LRR-III
Cs4g17140.1	LRR-III																							AT4G08850.1	LRR-XII		Cs6g17360.1	LRR-III
Cs6g17360.1	LRR-III																							AT5G20480.1	LRR-XII		orange1.1t03351.1	LRR-III
orange1.1t03351.1	LRR-III																							AT5G39390.1	LRR-XII		orange1.1t04063.1	LRR-III
orange1.1t04063.1	LRR-III																							AT5G46330.1	LRR-XII		orange1.1t00122.2	LRR-III
orange1.1t00122.2	LRR-III																							AT1G31420.1	LRR-XIIIa		AT2G25790.1	LRR-IV
AT2G25790.1	LRR-IV																							AT2G35620.1	LRR-XIIIa		AT2G45340.1	LRR-IV
AT4G22730.1	LRR-IV																							AT5G62710.1	LRR-XIIIa		AT4G22730.1	LRR-IV
AT2G45340.1	LRR-IV																							AT2G26330.1	LRR-XIIIb		AT5G51560.1	LRR-IV
AT5G51560.1	LRR-IV																							AT5G07180.1	LRR-XIIIb		Ciclev10007358m	LRR-IV
Ciclev10007358m	LRR-IV																							AT5G62230.1	LRR-XIIIb		Ciclev10019076m	LRR-IV
Ciclev10019076m	LRR-IV																							AT2G16250.1	LRR-XIV		Ciclev10019056m	LRR-IV
Ciclev10019056m	LRR-IV																							AT4G39270.1	LRR-XIV		Ciclev10004478m	LRR-IV
Ciclev10004478m	LRR-IV																							AT5G51350.1	LRR-XIV		Cs4g19300.1	LRR-IV
Cs4g19300.1	LRR-IV																							AT1G69270.1	LRR-XV		Cs5g09530.2	LRR-IV
Cs5g09530.2	LRR-IV																							AT3G02130.1	LRR-XV		Cs9g15900.1	LRR-IV
Cs9g15900.1	LRR-IV																							AT2G31880.1	LRR-XVI		orange1.1t00230.1	LRR-IV
orange1.1t00230.1	LRR-IV																							Ciclev10024877m_z	LRR-I		Cs5g09530.1	LRR-IV
Cs5g09530.1	LRR-IV																							Ciclev10018776m	LRR-I		AT1G24650.1	LRR-IX
AT1G24650.1	LRR-IX																							Ciclev10011018m	LRR-I		AT1G66150.1	LRR-IX
AT2G01820.1	LRR-IX																							Ciclev10027271m	LRR-I		AT2G01820.1	LRR-IX
AT1G66150.1	LRR-IX																							Ciclev10024853m	LRR-I		AT3G23750.1	LRR-IX
AT3G23750.1	LRR-IX																							Ciclev10027230m	LRR-I		Ciclev10027751m	LRR-IX
Ciclev10027751m	LRR-IX																							Ciclev10026969m	LRR-I		Ciclev10010999m	LRR-IX
Ciclev10010999m	LRR-IX																							Ciclev10026930m	LRR-I		Ciclev10004322m	LRR-IX
Ciclev10004322m	LRR-IX																							Ciclev10026949m	LRR-I		Ciclev10017453m	LRR-IX
Ciclev10017453m	LRR-IX																							Ciclev10025254m	LRR-II		Ciclev10014172m	LRR-IX
Ciclev10014172m	LRR-IX																							Ciclev10027400m	LRR-II		Ciclev10004263m	LRR-IX
Ciclev10004263m	LRR-IX																							Ciclev10027485m	LRR-II		Cs6g13710.1	LRR-IX
Cs6g13710.1	LRR-IX																							Ciclev10027231m	LRR-II		Cs6g12680.1	LRR-IX
Cs6g12680.1	LRR-IX																							Ciclev10000597m	LRR-II		Cs2g17840.1	LRR-IX
Cs2g17840.1	LRR-IX																							Ciclev10007718m	LRR-II		orange1.1t01865.1	LRR-IX
orange1.1t01865.1	LRR-IX																							Ciclev10030970m	LRR-II		orange1.1t04304.2	LRR-IX
orange1.1t04304.2	LRR-IX																							Ciclev10011302m	LRR-II		AT1G11130.1	LRR-V
AT4G22130.1	LRR-V																							Ciclev10030967m	LRR-II		AT1G53730.1	LRR-V
AT3G13065.1	LRR-V																							Ciclev10014603m	LRR-II		AT1G78980.1	LRR-V
AT1G78980.1	LRR-V																							Ciclev10027574m	LRR-III		AT2G20850.1	LRR-V
AT3G14350.1	LRR-V																							Ciclev10000083m	LRR-III		AT3G13065.1	LRR-V
AT1G53730.1	LRR-V																							Ciclev10027853m	LRR-III		AT3G14350.1	LRR-V
AT1G11130.1	LRR-V																							Ciclev10024962m	LRR-III		AT4G03390.1	LRR-V
AT4G03390.1	LRR-V																							Ciclev10013476m	LRR-III		AT4G22130.1	LRR-V
AT2G20850.1	LRR-V																							Ciclev10030842m	LRR-III		AT5G06820.1	LRR-V
AT5G06820.1	LRR-V																							Ciclev10004530m	LRR-III		Ciclev10014418m	LRR-V
Ciclev10014418m	LRR-V																							Ciclev10007723m	LRR-III		Ciclev10030356m	LRR-V
Ciclev10030356m	LRR-V																							Ciclev10014501m	LRR-III		Ciclev10025011m	LRR-V
Ciclev10025011m	LRR-V																							Ciclev10004549m	LRR-III		Ciclev10013344m	LRR-V
Ciclev10013344m	LRR-V																							Ciclev10019314m	LRR-III		Cs8g20960.1	LRR-V
Cs8g20960.1	LRR-V																							Ciclev10030941m	LRR-III		Cs1g16440.1	LRR-V
Cs1g16440.1	LRR-V																							Ciclev10000513m	LRR-III		Cs2g02640.1	LRR-V
Cs2g02640.1	LRR-V																							Ciclev10011280m	LRR-III		orange1.1t02267.1	LRR-V
orange1.1t02267.1	LRR-V																							Ciclev10007694m	LRR-III		orange1.1t00816.1	LRR-V
orange1.1t00816.1	LRR-V																							Ciclev10011289m	LRR-III		AT1G14390.1	LRR-VI-1
AT4G20790.1	LRR-VI-1																							Ciclev10007673m	LRR-III		AT2G02780.1	LRR-VI-1
AT2G02780.1	LRR-VI-1																							Ciclev10010218m	LRR-III		AT3G03770.1	LRR-VI-1
AT1G14390.1	LRR-VI-1																							Ciclev10007699m	LRR-III		AT4G20790.1	LRR-VI-1
AT3G03770.1	LRR-VI-1																							Ciclev10027353m	LRR-III		AT5G14210.1	LRR-VI-1
AT5G14210.1	LRR-VI-1																							Ciclev10010420m	LRR-III		AT5G63410.1	LRR-VI-1
AT5G63410.1	LRR-VI-1																							Ciclev10013947m	LRR-III		Ciclev10017495m	LRR-VI-1
Ciclev10017495m	LRR-VI-1																							Ciclev10010710m	LRR-III		Ciclev10014356m	LRR-VI-1
Ciclev10014356m	LRR-VI-1																							Ciclev10004499m	LRR-III		Ciclev10018927m	LRR-VI-1
Ciclev10018927m	LRR-VI-1																							Ciclev10000518m	LRR-III		Ciclev10014358m	LRR-VI-1
Ciclev10014358m	LRR-VI-1																							Ciclev10025085m	LRR-III		Ciclev10018967m	LRR-VI-1
Ciclev10018967m	LRR-VI-1																							Ciclev10014111m	LRR-III		Ciclev10003787m	LRR-VI-1
Ciclev10003787m	LRR-VI-1																							Ciclev10014149m	LRR-III		Cs2g10280.1	LRR-VI-1
Cs2g10280.1	LRR-VI-1																							Ciclev10024775m	LRR-III		Cs2g24950.1	LRR-VI-1
Cs2g24950.1	LRR-VI-1																							Ciclev10019548m	LRR-III		Cs5g07100.1	LRR-VI-1
Cs5g07100.1	LRR-VI-1																							Ciclev10011081m	LRR-III		Cs5g27140.1	LRR-VI-1
Cs5g27140.1	LRR-VI-1																							Ciclev10030707m	LRR-III		Cs7g24020.1	LRR-VI-1
Cs7g24020.1	LRR-VI-1																							Ciclev10007358m	LRR-IV		AT1G63430.1	LRR-VI-2
AT5G07150.1	LRR-VI-2																							Ciclev10019076m	LRR-IV		AT4G18640.1	LRR-VI-2
AT5G45840.1	LRR-VI-2																							Ciclev10019056m	LRR-IV		AT5G07150.1	LRR-VI-2
AT4G18640.1	LRR-VI-2																							Ciclev10004478m	LRR-IV		AT5G45840.1	LRR-VI-2
AT1G63430.1	LRR-VI-2																							Ciclev10027751m	LRR-IX		Ciclev10030902m	LRR-VI-2
Ciclev10030902m	LRR-VI-2																							Ciclev10010999m	LRR-IX		Ciclev10027941m	LRR-VI-2
Ciclev10027941m	LRR-VI-2																							Ciclev10004322m	LRR-IX		Ciclev10014435m	LRR-VI-2
Ciclev10014435m	LRR-VI-2																							Ciclev10017453m	LRR-IX		Ciclev10019211m	LRR-VI-2
Ciclev10019211m	LRR-VI-2																							Ciclev10014172m	LRR-IX		Cs8g20580.1	LRR-VI-2
Cs8g20580.1	LRR-VI-2																							Ciclev10004263m	LRR-IX		Cs7g30720.1	LRR-VI-2
Cs7g30720.1	LRR-VI-2																							Ciclev10014418m	LRR-V		Cs2g04740.1	LRR-VI-2
Cs2g04740.1	LRR-VI-2																							Ciclev10030356m	LRR-V		Cs5g03730.1	LRR-VI-2
Cs5g03730.1	LRR-VI-2																							Ciclev10025011m	LRR-V		AT1G12460.1	LRR-VII
AT1G62950.1	LRR-VII																							Ciclev10013344m	LRR-V		AT1G62950.1	LRR-VII
AT1G12460.1	LRR-VII																							Ciclev10017495m	LRR-VI-1		AT2G24230.1	LRR-VII
AT5G01890.1	LRR-VII																							Ciclev10014356m	LRR-VI-1		AT3G28040.1	LRR-VII
AT3G56370.1	LRR-VII																							Ciclev10018927m	LRR-VI-1		AT3G56370.1	LRR-VII
AT3G28040.1	LRR-VII																							Ciclev10014358m	LRR-VI-1		AT5G01890.1	LRR-VII
AT5G45800.1	LRR-VII																							Ciclev10018967m	LRR-VI-1		AT5G45800.1	LRR-VII
AT5G58150.1	LRR-VII																							Ciclev10003787m	LRR-VI-1		AT5G58150.1	LRR-VII
AT2G24230.1	LRR-VII																							Ciclev10030902m	LRR-VI-2		Ciclev10018802m	LRR-VII
Ciclev10018802m	LRR-VII																							Ciclev10027941m	LRR-VI-2		Ciclev10010994m	LRR-VII
Ciclev10010994m	LRR-VII																							Ciclev10014435m	LRR-VI-2		Ciclev10030625m	LRR-VII
Ciclev10030625m	LRR-VII																							Ciclev10019211m	LRR-VI-2		Ciclev10004238m	LRR-VII
Ciclev10004238m	LRR-VII																							Ciclev10018802m	LRR-VII		Ciclev10014476m	LRR-VII
Ciclev10014476m	LRR-VII																							Ciclev10010994m	LRR-VII		Ciclev10007429m	LRR-VII
Ciclev10007429m	LRR-VII																							Ciclev10030625m	LRR-VII		Cs2g04700.1	LRR-VII
Cs2g04700.1	LRR-VII																							Ciclev10004238m	LRR-VII		Cs7g29680.1	LRR-VII
Cs7g29680.1	LRR-VII																							Ciclev10014476m	LRR-VII		Cs6g10060.1	LRR-VII
Cs6g10060.1	LRR-VII																							Ciclev10007429m	LRR-VII		Cs5g09800.2	LRR-VII
Cs5g09800.2	LRR-VII																							Ciclev10011035m	LRR-VIII-1		orange1.1t04113.1	LRR-VII
orange1.1t04113.1	LRR-VII																							Ciclev10000174m	LRR-VIII-1		AT1G06840.1	LRR-VIII-1
AT5G49780.1	LRR-VIII-1																							Ciclev10013792m	LRR-VIII-1		AT1G79620.1	LRR-VIII-1
AT5G49770.1	LRR-VIII-1																							Ciclev10014129m	LRR-VIII-2		AT5G01950.1	LRR-VIII-1
AT5G49760.1	LRR-VIII-1																							Ciclev10018721m	LRR-VIII-2		AT5G37450.1	LRR-VIII-1
AT1G79620.1	LRR-VIII-1																							Ciclev10018908m	LRR-VIII-2		AT5G49760.1	LRR-VIII-1
AT5G37450.1	LRR-VIII-1																							Ciclev10018771m	LRR-VIII-2		AT5G49770.1	LRR-VIII-1
AT1G06840.1	LRR-VIII-1																							Ciclev10024314m	LRR-VIII-2		AT5G49780.1	LRR-VIII-1
AT5G01950.1	LRR-VIII-1																							Ciclev10018686m	LRR-VIII-2		Ciclev10011035m	LRR-VIII-1
Ciclev10011035m	LRR-VIII-1																							Ciclev10014125m	LRR-VIII-2		Ciclev10000174m	LRR-VIII-1
Ciclev10000174m	LRR-VIII-1																							Ciclev10014126m	LRR-VIII-2		Ciclev10013792m	LRR-VIII-1
Ciclev10013792m	LRR-VIII-1																							Ciclev10007054m	LRR-VIII-2		Cs1g08820.1	LRR-VIII-1
Cs1g08820.1	LRR-VIII-1																							Ciclev10018038m	LRR-VIII-2		Cs6g10370.1	LRR-VIII-1
Cs6g10370.1	LRR-VIII-1																							Ciclev10018029m	LRR-VIII-2		Cs6g13110.1	LRR-VIII-1
Cs6g13110.1	LRR-VIII-1																							Ciclev10014117m	LRR-VIII-2		AT1G07650.1	LRR-VIII-2
AT1G07650.1	LRR-VIII-2																							Ciclev10014610m	LRR-Xa		AT1G29730.1	LRR-VIII-2
AT1G53440.1	LRR-VIII-2																							Ciclev10014622m	LRR-Xa		AT1G29740.1	LRR-VIII-2
AT1G53430.1	LRR-VIII-2																							Ciclev10030999m	LRR-Xa		AT1G29750.2	LRR-VIII-2
AT3G14840.2	LRR-VIII-2																							Ciclev10011313m	LRR-Xa		AT1G53420.1	LRR-VIII-2
AT1G53420.1	LRR-VIII-2																							Ciclev10024165m	LRR-Xb		AT1G53430.1	LRR-VIII-2
AT1G29750.2	LRR-VIII-2																							Ciclev10003419m	LRR-Xb		AT1G53440.1	LRR-VIII-2
AT1G29730.1	LRR-VIII-2																							Ciclev10004232m	LRR-Xb		AT1G56120.1	LRR-VIII-2
AT1G29740.1	LRR-VIII-2																							Ciclev10007314m	LRR-Xb		AT1G56130.1	LRR-VIII-2
AT1G56145.1	LRR-VIII-2																							Ciclev10033944m	LRR-Xb		AT1G56140.1	LRR-VIII-2
AT1G56120.1	LRR-VIII-2																							Ciclev10027133m	LRR-Xb		AT1G56145.1	LRR-VIII-2
AT1G56130.1	LRR-VIII-2																							Ciclev10004265m	LRR-Xb		AT3G14840.2	LRR-VIII-2
AT1G56140.1	LRR-VIII-2																							Ciclev10024737m	LRR-Xb		Ciclev10014129m	LRR-VIII-2
Ciclev10014129m	LRR-VIII-2																							Ciclev10007268m	LRR-Xb		Ciclev10018721m	LRR-VIII-2
Ciclev10018721m	LRR-VIII-2																							Ciclev10004191m	LRR-Xb		Ciclev10018908m	LRR-VIII-2
Ciclev10018908m	LRR-VIII-2																							Ciclev10004299m	LRR-XI		Ciclev10018771m	LRR-VIII-2
Ciclev10018771m	LRR-VIII-2																							Ciclev10000182m	LRR-XI		Ciclev10024314m	LRR-VIII-2
Ciclev10024314m	LRR-VIII-2																							Ciclev10018604m	LRR-XI		Ciclev10018686m	LRR-VIII-2
Ciclev10018686m	LRR-VIII-2																							Ciclev10004196m	LRR-XI		Ciclev10014125m	LRR-VIII-2
Ciclev10014125m	LRR-VIII-2																							Ciclev10018603m	LRR-XI		Ciclev10014126m	LRR-VIII-2
Ciclev10014126m	LRR-VIII-2																							Ciclev10000119m	LRR-XI		Ciclev10007054m	LRR-VIII-2
Ciclev10007054m	LRR-VIII-2																							Ciclev10023582m	LRR-XI		Ciclev10018038m	LRR-VIII-2
Ciclev10018038m	LRR-VIII-2																							Ciclev10004202m	LRR-XI		Ciclev10018029m	LRR-VIII-2
Ciclev10018029m	LRR-VIII-2																							Ciclev10000110m	LRR-XI		Ciclev10014117m	LRR-VIII-2
Ciclev10014117m	LRR-VIII-2																							Ciclev10018599m	LRR-XI		Cs8g13010.1	LRR-VIII-2
Cs8g13010.1	LRR-VIII-2																							Ciclev10007329m	LRR-XI		Cs8g12940.1	LRR-VIII-2
Cs8g12940.1	LRR-VIII-2																							Ciclev10000156m	LRR-XI		Cs4g12710.1	LRR-VIII-2
Cs4g12710.1	LRR-VIII-2																							Ciclev10000148m	LRR-XI		Cs2g10550.1	LRR-VIII-2
Cs2g10550.1	LRR-VIII-2																							Ciclev10014145m	LRR-XI		Cs2g10540.1	LRR-VIII-2
Cs2g10540.1	LRR-VIII-2																							Ciclev10014127m	LRR-XI		Cs2g04330.1_x	LRR-VIII-2
Cs2g04330.1_x	LRR-VIII-2																							Ciclev10014138m	LRR-XI		Cs2g04330.1_y	LRR-VIII-2
Cs2g04330.1_y	LRR-VIII-2																							Ciclev10007383m	LRR-XI		Cs5g13520.1	LRR-VIII-2
Cs5g13520.1	LRR-VIII-2																							Ciclev10010761m	LRR-XI		Cs5g12990.1	LRR-VIII-2
Cs5g12990.1	LRR-VIII-2																							Ciclev10027748m	LRR-XI		Cs5g13470.1	LRR-VIII-2
Cs5g13470.1	LRR-VIII-2																							Ciclev10000155m	LRR-XI		Cs5g13430.1	LRR-VIII-2
Cs5g13430.1	LRR-VIII-2																							Ciclev10018723m	LRR-XI		Cs5g13540.1	LRR-VIII-2
Cs5g13540.1	LRR-VIII-2																							Ciclev10018710m	LRR-XI		orange1.1t01599.2	LRR-VIII-2
orange1.1t01599.2	LRR-VIII-2																							Ciclev10026946m	LRR-XI		Cs2g04320.1	LRR-VIII-2
Cs2g04320.1_x	LRR-VIII-2																							Ciclev10033404m	LRR-XI		Cs8g12980.1	LRR-VIII-2
Cs8g12980.1	LRR-VIII-2																							Ciclev10023610m	LRR-XI		AT1G27190.1	LRR-Xa
AT5G48380.1	LRR-Xa																							Ciclev10004254m	LRR-XI		AT1G69990.1	LRR-Xa
AT1G69990.1	LRR-Xa																							Ciclev10024756m	LRR-XI		AT3G28450.1	LRR-Xa
AT1G27190.1	LRR-Xa																							Ciclev10018613m	LRR-XI		AT5G48380.1	LRR-Xa
AT3G28450.1	LRR-Xa																							Ciclev10004276m	LRR-XI		Ciclev10014610m	LRR-Xa
Ciclev10014610m	LRR-Xa																							Ciclev10014061m	LRR-XI		Ciclev10014622m	LRR-Xa
Ciclev10014622m	LRR-Xa																							Ciclev10018560m	LRR-XII		Ciclev10030999m	LRR-Xa
Ciclev10030999m	LRR-Xa																							Ciclev10018554m	LRR-XII		Ciclev10011313m	LRR-Xa
Ciclev10011313m	LRR-Xa																							Ciclev10023739m	LRR-XII		Cs2g18230.1	LRR-Xa
Cs2g18230.1	LRR-Xa																							Ciclev10030621m	LRR-XII		Cs2g12140.1	LRR-Xa
Cs2g12140.1	LRR-Xa																							Ciclev10030632m	LRR-XII		Cs6g20340.1	LRR-Xa
Cs6g20340.1	LRR-Xa																							Ciclev10030997m	LRR-XII		Cs7g04790.1	LRR-Xa
Cs7g04790.1	LRR-Xa																							Ciclev10033583m	LRR-XII		AT1G55610.1	LRR-Xb
AT1G74360.1	LRR-Xb																							Ciclev10030746m	LRR-XII		AT1G72300.1	LRR-Xb
AT1G72300.1	LRR-Xb																							Ciclev10028097m	LRR-XII		AT1G74360.1	LRR-Xb
AT2G02220.1	LRR-Xb																							Ciclev10018319m	LRR-XII		AT2G01950.1	LRR-Xb
AT5G53890.1	LRR-Xb																							Ciclev10015295m	LRR-XII		AT2G02220.1	LRR-Xb
AT5G07280.1	LRR-Xb																							Ciclev10017807m	LRR-XII		AT3G13380.1	LRR-Xb
AT4G39400.1	LRR-Xb																							Ciclev10014458m	LRR-XII		AT4G39400.1	LRR-Xb
AT3G13380.1	LRR-Xb																							Ciclev10014082m	LRR-XII		AT5G07280.1	LRR-Xb
AT1G55610.1	LRR-Xb																							Ciclev10014216m	LRR-XII		AT5G53890.1	LRR-Xb
AT2G01950.1	LRR-Xb																							Ciclev10014228m	LRR-XII		Ciclev10024165m	LRR-Xb
Ciclev10024165m	LRR-Xb																							Ciclev10014659m	LRR-XII		Ciclev10003419m	LRR-Xb
Ciclev10003419m	LRR-Xb																							Ciclev10003874m	LRR-XII		Ciclev10004232m	LRR-Xb
Ciclev10004232m	LRR-Xb																							Ciclev10011171m	LRR-XII		Ciclev10007314m	LRR-Xb
Ciclev10007314m	LRR-Xb																							Ciclev10013515m	LRR-XII		Ciclev10033944m	LRR-Xb
Ciclev10033944m	LRR-Xb																							Ciclev10019217m	LRR-XII		Ciclev10027133m	LRR-Xb
Ciclev10027133m	LRR-Xb																							Ciclev10017577m	LRR-XII		Ciclev10004265m	LRR-Xb
Ciclev10004265m	LRR-Xb																							Ciclev10017515m	LRR-XII		Ciclev10024737m	LRR-Xb
Ciclev10024737m	LRR-Xb																							Ciclev10007053m	LRR-XII		Ciclev10007268m	LRR-Xb
Ciclev10007268m	LRR-Xb																							Ciclev10018678m	LRR-XII		Ciclev10004191m	LRR-Xb
Ciclev10004191m	LRR-Xb																							Ciclev10024387m	LRR-XII		Cs3g02610.1	LRR-Xb
Cs3g02610.1	LRR-Xb																							Ciclev10024208m_x	LRR-XII		Cs1g04340.1	LRR-Xb
Cs1g04340.1	LRR-Xb																							Ciclev10018816m_z	LRR-XII		Cs4g07550.1	LRR-Xb
Cs4g07550.1	LRR-Xb																							Ciclev10023899m	LRR-XII		Cs9g13800.1	LRR-Xb
Cs9g13800.1	LRR-Xb																							Ciclev10018798m	LRR-XII		Cs3g13830.1	LRR-Xb
Cs3g13830.1	LRR-Xb																							Ciclev10023662m	LRR-XII		Cs3g02600.1	LRR-Xb
Cs3g02600.1	LRR-Xb																							Ciclev10004108m	LRR-XII		Cs1g07600.1	LRR-Xb
Cs1g07600.1	LRR-Xb																							Ciclev10007491m	LRR-XII		Cs5g11310.1	LRR-Xb
Cs5g11310.1	LRR-Xb																							Ciclev10030281m	LRR-XII		AT1G08590.1	LRR-XI
AT2G41820.1	LRR-XI																							Ciclev10010205m	LRR-XII		AT1G09970.2	LRR-XI
AT1G34420.1	LRR-XI																							Ciclev10029978m	LRR-XII		AT1G17230.1	LRR-XI
AT1G17230.1	LRR-XI																							Ciclev10023370m	LRR-XII		AT1G17750.1	LRR-XI
AT5G63930.1	LRR-XI																							Ciclev10027723m	LRR-XII		AT1G28440.1	LRR-XI
AT2G33170.1	LRR-XI																							Ciclev10013679m	LRR-XII		AT1G34110.1	LRR-XI
AT1G34110.1	LRR-XI																							Ciclev10030307m	LRR-XII		AT1G34420.1	LRR-XI
AT3G24240.1	LRR-XI																							Ciclev10004321m	LRR-XII		AT1G72180.1	LRR-XI
AT5G48940.1	LRR-XI																							Ciclev10030255m	LRR-XII		AT1G73080.1	LRR-XI
AT5G56040.1	LRR-XI																							Ciclev10024332m	LRR-XII		AT1G75820.1	LRR-XI
AT4G26540.1	LRR-XI																							Ciclev10023567m_z	LRR-XII		AT2G33170.1	LRR-XI
AT1G75820.1	LRR-XI																							Ciclev10023511m	LRR-XII		AT2G41820.1	LRR-XI
AT5G65700.1	LRR-XI																							Ciclev10018637m	LRR-XII		AT3G19700.1	LRR-XI
AT3G49670.1	LRR-XI																							Ciclev10000287m	LRR-XII		AT3G24240.1	LRR-XI
AT4G20270.1	LRR-XI																							Ciclev10004274m	LRR-XII		AT3G49670.1	LRR-XI
AT4G28490.1	LRR-XI																							Ciclev10007190m	LRR-XII		AT4G20140.1	LRR-XI
AT1G28440.1	LRR-XI																							Ciclev10024479m	LRR-XII		AT4G20270.1	LRR-XI
AT5G25930.1	LRR-XI																							Ciclev10024331m	LRR-XII		AT4G26540.1	LRR-XI
AT3G19700.1	LRR-XI																							Ciclev10018646m	LRR-XII		AT4G28490.1	LRR-XI
AT1G09970.2	LRR-XI																							Ciclev10024610m	LRR-XII		AT5G06940.1	LRR-XI
AT5G49660.1	LRR-XI																							Ciclev10018067m	LRR-XII		AT5G25930.1	LRR-XI
AT1G72180.1	LRR-XI																							Ciclev10017727m	LRR-XII		AT5G44700.1	LRR-XI
AT5G65710.1	LRR-XI																							Ciclev10018643m	LRR-XII		AT5G48940.1	LRR-XI
AT1G08590.1	LRR-XI																							Ciclev10024465m	LRR-XII		AT5G49660.1	LRR-XI
AT5G61480.1	LRR-XI																							Ciclev10024901m	LRR-XII		AT5G56040.1	LRR-XI
AT1G17750.1	LRR-XI																							Ciclev10027419m	LRR-XII		AT5G61480.1	LRR-XI
AT1G73080.1	LRR-XI																							Ciclev10026978m	LRR-XII		AT5G63930.1	LRR-XI
AT5G06940.1	LRR-XI																							Ciclev10004386m	LRR-XII		AT5G65700.1	LRR-XI
AT5G44700.1	LRR-XI																							Ciclev10007062m	LRR-XII		AT5G65710.1	LRR-XI
AT4G20140.1	LRR-XI																							Ciclev10004229m	LRR-XII		Ciclev10004299m	LRR-XI
Ciclev10004299m	LRR-XI																							Ciclev10004247m	LRR-XII		Ciclev10000182m	LRR-XI
Ciclev10000182m	LRR-XI																							Ciclev10006797m	LRR-XII		Ciclev10018604m	LRR-XI
Ciclev10018604m	LRR-XI																							Ciclev10004266m	LRR-XII		Ciclev10004196m	LRR-XI
Ciclev10004196m	LRR-XI																							Ciclev10006830m_z	LRR-XII		Ciclev10018603m	LRR-XI
Ciclev10018603m	LRR-XI																							Ciclev10004293m	LRR-XII		Ciclev10000119m	LRR-XI
Ciclev10000119m	LRR-XI																							Ciclev10013948m	LRR-XII		Ciclev10023582m	LRR-XI
Ciclev10023582m	LRR-XI																							Ciclev10007019m	LRR-XII		Ciclev10004202m	LRR-XI
Ciclev10004202m	LRR-XI																							Ciclev10013594m	LRR-XII		Ciclev10000110m	LRR-XI
Ciclev10000110m	LRR-XI																							Ciclev10033608m	LRR-XII		Ciclev10018599m	LRR-XI
Ciclev10018599m	LRR-XI																							Ciclev10033353m	LRR-XII		Ciclev10007329m	LRR-XI
Ciclev10007329m	LRR-XI																							Ciclev10025175m	LRR-XII		Ciclev10000156m	LRR-XI
Ciclev10000156m	LRR-XI																							Ciclev10026928m	LRR-XII		Ciclev10000148m	LRR-XI
Ciclev10000148m	LRR-XI																							Ciclev10025171m	LRR-XII		Ciclev10014145m	LRR-XI
Ciclev10014145m	LRR-XI																							Ciclev10025188m	LRR-XII		Ciclev10014127m	LRR-XI
Ciclev10014127m	LRR-XI																							Ciclev10030536m	LRR-XII		Ciclev10014138m	LRR-XI
Ciclev10014138m	LRR-XI																							Ciclev10033336m_z	LRR-XII		Ciclev10007383m	LRR-XI
Ciclev10007383m	LRR-XI																							Ciclev10030526m	LRR-XII		Ciclev10010761m	LRR-XI
Ciclev10010761m	LRR-XI																							Ciclev10030555m	LRR-XII		Ciclev10027748m	LRR-XI
Ciclev10027748m	LRR-XI																							Ciclev10030602m	LRR-XII		Ciclev10000155m	LRR-XI
Ciclev10000155m	LRR-XI																							Ciclev10033466m	LRR-XII		Ciclev10018723m	LRR-XI
Ciclev10018723m	LRR-XI																							Ciclev10024863m	LRR-XII		Ciclev10018710m	LRR-XI
Ciclev10018710m	LRR-XI																							Ciclev10000360m	LRR-XII		Ciclev10026946m	LRR-XI
Ciclev10026946m	LRR-XI																							Ciclev10013944m	LRR-XII		Ciclev10033404m	LRR-XI
Ciclev10033404m	LRR-XI																							Ciclev10014011m_y	LRR-XII		Ciclev10023610m	LRR-XI
Ciclev10023610m	LRR-XI																							Ciclev10014011m_x	LRR-XII		Ciclev10004254m	LRR-XI
Ciclev10004254m	LRR-XI																							Ciclev10018259m	LRR-XII		Ciclev10024756m	LRR-XI
Ciclev10024756m	LRR-XI																							Ciclev10024043m_z	LRR-XII		Ciclev10018613m	LRR-XI
Ciclev10018613m	LRR-XI																							Ciclev10023311m	LRR-XII		Ciclev10004276m	LRR-XI
Ciclev10004276m	LRR-XI																							Ciclev10010243m	LRR-XII		Ciclev10014061m	LRR-XI
Ciclev10014061m	LRR-XI																							Ciclev10003919m	LRR-XII		Cs5g29270.1	LRR-XI
Cs5g29270.1	LRR-XI																							Ciclev10003773m	LRR-XII		Cs5g29230.1	LRR-XI
Cs5g29230.1	LRR-XI																							Ciclev10018783m	LRR-XII		Cs5g29260.1	LRR-XI
Cs5g29260.1	LRR-XI																							Ciclev10024125m	LRR-XII		Cs5g29210.1	LRR-XI
Cs5g29210.1	LRR-XI																							Ciclev10018871m	LRR-XII		Cs9g14060.1	LRR-XI
Cs9g14060.1	LRR-XI																							Ciclev10018837m	LRR-XII		Cs9g12610.1	LRR-XI
Cs9g12610.1	LRR-XI																							Ciclev10018687m	LRR-XII		Cs3g22470.1	LRR-XI
Cs3g22470.1	LRR-XI																							Ciclev10018659m	LRR-XII		Cs3g26340.1	LRR-XI
Cs3g26340.1	LRR-XI																							Ciclev10013652m	LRR-XII		Cs2g12040.1	LRR-XI
Cs2g12040.1	LRR-XI																							Ciclev10013757m	LRR-XII		Cs3g21940.1	LRR-XI
Cs3g21940.1	LRR-XI																							Ciclev10013439m	LRR-XII		Cs3g21030.1	LRR-XI
Cs3g21030.1	LRR-XI																							Ciclev10010967m	LRR-XII		Cs8g11310.1	LRR-XI
Cs8g11310.1	LRR-XI																							Ciclev10013537m	LRR-XII		Cs5g34670.1	LRR-XI
Cs5g34670.1	LRR-XI																							Ciclev10011359m	LRR-XII		Cs5g05850.1	LRR-XI
Cs5g05850.1	LRR-XI																							Ciclev10010968m	LRR-XII		Cs4g08190.1	LRR-XI
Cs4g08190.1	LRR-XI																							Ciclev10033823m	LRR-XII		Cs5g25630.1	LRR-XI
Cs5g25630.1	LRR-XI																							Ciclev10033311m	LRR-XII		Cs5g15210.1	LRR-XI
Cs5g15210.1	LRR-XI																							Ciclev10030604m	LRR-XII		Cs2g26550.1	LRR-XI
Cs2g26550.1	LRR-XI																							Ciclev10030620m	LRR-XII		Cs2g05510.1	LRR-XI
Cs2g05510.1	LRR-XI																							Ciclev10033594m	LRR-XII		Cs1g21040.1	LRR-XI
Cs1g21040.1	LRR-XI																							Ciclev10033293m	LRR-XII		Cs4g19060.1	LRR-XI
Cs4g19060.1	LRR-XI																							Ciclev10014161m	LRR-XII		Cs4g15510.1	LRR-XI
Cs4g15510.1	LRR-XI																							Ciclev10010969m	LRR-XII		Cs8g13070.1	LRR-XI
Cs8g13070.1	LRR-XI																							Ciclev10013853m	LRR-XII		Cs5g17530.1	LRR-XI
Cs5g17530.1	LRR-XI																							Ciclev10013349m	LRR-XII		Cs8g03240.1	LRR-XI
Cs8g03240.1	LRR-XI																							Ciclev10013847m	LRR-XII		Cs3g16610.1	LRR-XI
Cs3g16610.1	LRR-XI																							Ciclev10013557m	LRR-XII		Cs7g14680.1	LRR-XI
Cs7g14680.1	LRR-XI																							Ciclev10013815m	LRR-XII		Cs9g14980.1	LRR-XI
Cs9g14980.1	LRR-XI																							Ciclev10013426m	LRR-XII		Cs2g11910.1	LRR-XI
Cs2g11910.1	LRR-XI																							Ciclev10013307m	LRR-XII		orange1.1t02554.1	LRR-XI
orange1.1t02554.1	LRR-XI																							Ciclev10011288m	LRR-XII		orange1.1t01320.1	LRR-XI
orange1.1t01320.1	LRR-XI																							Ciclev10030391m_y	LRR-XII		orange1.1t01949.1	LRR-XI
orange1.1t01949.1	LRR-XI																							Ciclev10027688m	LRR-XII		orange1.1t01442.1	LRR-XI
orange1.1t01442.1	LRR-XI																							Ciclev10030391m_x	LRR-XII		AT1G35710.1	LRR-XII
AT4G08850.1	LRR-XII																							Ciclev10030116m	LRR-XII		AT3G47090.1	LRR-XII
AT1G35710.1	LRR-XII																							Ciclev10018087m	LRR-XII		AT3G47110.1	LRR-XII
AT5G46330.1	LRR-XII																							Ciclev10033508m	LRR-XII		AT3G47570.1	LRR-XII
AT3G47110.1	LRR-XII																							Ciclev10030587m	LRR-XII		AT3G47580.1	LRR-XII
AT5G20480.1	LRR-XII																							Ciclev10033505m	LRR-XII		AT4G08850.1	LRR-XII
AT5G39390.1	LRR-XII																							Ciclev10027283m	LRR-XII		AT5G20480.1	LRR-XII
AT3G47580.1	LRR-XII																							Ciclev10029995m	LRR-XII		AT5G39390.1	LRR-XII
AT3G47090.1	LRR-XII																							Ciclev10027166m	LRR-XII		AT5G46330.1	LRR-XII
AT3G47570.1	LRR-XII																							Ciclev10027381m	LRR-XII		Ciclev10018560m	LRR-XII
Ciclev10018560m	LRR-XII																							Ciclev10017693m	LRR-XII		Ciclev10018554m	LRR-XII
Ciclev10018554m	LRR-XII																							Ciclev10030615m	LRR-XII		Ciclev10023739m	LRR-XII
Ciclev10023739m	LRR-XII																							Ciclev10033749m	LRR-XII		Ciclev10030621m	LRR-XII
Ciclev10030621m	LRR-XII																							Ciclev10030614m	LRR-XII		Ciclev10030632m	LRR-XII
Ciclev10030632m	LRR-XII																							Ciclev10003289m	LRR-XII		Ciclev10030997m	LRR-XII
Ciclev10030997m	LRR-XII																							Ciclev10003965m	LRR-XII		Ciclev10033583m	LRR-XII
Ciclev10033583m	LRR-XII																							Ciclev10000036m	LRR-XII		Ciclev10030746m	LRR-XII
Ciclev10030746m	LRR-XII																							Ciclev10003538m	LRR-XII		Ciclev10028097m	LRR-XII
Ciclev10028097m	LRR-XII																							Ciclev10018315m	LRR-XII		Ciclev10018319m	LRR-XII
Ciclev10018319m	LRR-XII																							Ciclev10018324m	LRR-XII		Ciclev10015295m	LRR-XII
Ciclev10015295m	LRR-XII																							Ciclev10014130m	LRR-XII		Ciclev10017807m	LRR-XII
Ciclev10017807m	LRR-XII																							Ciclev10027227m	LRR-XII		Ciclev10014458m	LRR-XII
Ciclev10014458m	LRR-XII																							Ciclev10010652m	LRR-XII		Ciclev10014082m	LRR-XII
Ciclev10014082m	LRR-XII																							Ciclev10024426m	LRR-XII		Ciclev10014216m	LRR-XII
Ciclev10014216m	LRR-XII																							Ciclev10030665m	LRR-XII		Ciclev10014228m	LRR-XII
Ciclev10014228m	LRR-XII																							Ciclev10019379m	LRR-XIIIa		Ciclev10014659m	LRR-XII
Ciclev10014659m	LRR-XII																							Ciclev10000648m	LRR-XIIIa		Ciclev10003874m	LRR-XII
Ciclev10003874m	LRR-XII																							Ciclev10007397m	LRR-XIIIb		Ciclev10011171m	LRR-XII
Ciclev10011171m	LRR-XII																							Ciclev10004259m	LRR-XIIIb		Ciclev10013515m	LRR-XII
Ciclev10013515m	LRR-XII																							Ciclev10007366m	LRR-XIV		Ciclev10019217m	LRR-XII
Ciclev10019217m	LRR-XII																							Ciclev10000217m	LRR-XIV		Ciclev10017577m	LRR-XII
Ciclev10017577m	LRR-XII																							Ciclev10027775m	LRR-XIV		Ciclev10017515m	LRR-XII
Ciclev10017515m	LRR-XII																							Ciclev10014114m	LRR-XV		Ciclev10007053m	LRR-XII
Ciclev10007053m	LRR-XII																							Ciclev10013787m	LRR-XV		Ciclev10018678m	LRR-XII
Ciclev10018678m	LRR-XII																							Ciclev10033427m	LRR-XV		Ciclev10024387m	LRR-XII
Ciclev10024387m	LRR-XII																							Ciclev10018847m	LRR-XV		Ciclev10024208m_x	LRR-XII
Ciclev10024208m_x	LRR-XII																							Ciclev10019280m	LRR-XVI		Ciclev10018816m_z	LRR-XII
Ciclev10018816m_z	LRR-XII																							Cs1g20760.2	LRR-I		Ciclev10023899m	LRR-XII
Ciclev10023899m	LRR-XII																							Cs5g27950.1	LRR-I		Ciclev10018798m	LRR-XII
Ciclev10018798m	LRR-XII																							Cs6g04230.1	LRR-I		Ciclev10023662m	LRR-XII
Ciclev10023662m	LRR-XII																							Cs1g16010.2	LRR-I		Ciclev10004108m	LRR-XII
Ciclev10004108m	LRR-XII																							Cs1g16140.1	LRR-I		Ciclev10007491m	LRR-XII
Ciclev10007491m	LRR-XII																							Cs1g16130.1	LRR-I		Ciclev10030281m	LRR-XII
Ciclev10030281m	LRR-XII																							Cs1g16120.1	LRR-I		Ciclev10010205m	LRR-XII
Ciclev10010205m	LRR-XII																							Cs1g16060.1	LRR-I		Ciclev10029978m	LRR-XII
Ciclev10029978m	LRR-XII																							Cs1g16110.1	LRR-I		Ciclev10023370m	LRR-XII
Ciclev10023370m	LRR-XII																							Cs1g16040.1	LRR-I		Ciclev10027723m	LRR-XII
Ciclev10027723m	LRR-XII																							Cs1g16050.1	LRR-I		Ciclev10013679m	LRR-XII
Ciclev10013679m	LRR-XII																							Cs1g01100.1	LRR-II		Ciclev10030307m	LRR-XII
Ciclev10030307m	LRR-XII																							Cs3g22730.1	LRR-II		Ciclev10004321m	LRR-XII
Ciclev10004321m	LRR-XII																							Cs4g02270.1	LRR-II		Ciclev10030255m	LRR-XII
Ciclev10030255m	LRR-XII																							Cs7g12400.1	LRR-II		Ciclev10024332m	LRR-XII
Ciclev10024332m	LRR-XII																							Cs6g19260.1	LRR-II		Ciclev10023567m_z	LRR-XII
Ciclev10023567m_z	LRR-XII																							Cs2g04650.1	LRR-II		Ciclev10023511m	LRR-XII
Ciclev10023511m	LRR-XII																							Cs7g08970.1	LRR-II		Ciclev10018637m	LRR-XII
Ciclev10018637m	LRR-XII																							orange1.1t03348.1	LRR-II		Ciclev10000287m	LRR-XII
Ciclev10000287m	LRR-XII																							orange1.1t03347.1	LRR-II		Ciclev10004274m	LRR-XII
Ciclev10004274m	LRR-XII																							orange1.1t02682.1	LRR-II		Ciclev10007190m	LRR-XII
Ciclev10007190m	LRR-XII																							Cs1g25070.1	LRR-III		Ciclev10024479m	LRR-XII
Ciclev10024479m	LRR-XII																							Cs3g25690.1	LRR-III		Ciclev10024331m	LRR-XII
Ciclev10024331m	LRR-XII																							Cs8g05040.1	LRR-III		Ciclev10018646m	LRR-XII
Ciclev10018646m	LRR-XII																							Cs1g22300.1	LRR-III		Ciclev10024610m	LRR-XII
Ciclev10024610m	LRR-XII																							Cs9g13940.1	LRR-III		Ciclev10018067m	LRR-XII
Ciclev10018067m	LRR-XII																							Cs7g10500.1	LRR-III		Ciclev10017727m	LRR-XII
Ciclev10017727m	LRR-XII																							Cs6g18290.1	LRR-III		Ciclev10018643m	LRR-XII
Ciclev10018643m	LRR-XII																							Cs6g09290.1	LRR-III		Ciclev10024465m	LRR-XII
Ciclev10024465m	LRR-XII																							Cs7g30400.1	LRR-III		Ciclev10024901m	LRR-XII
Ciclev10024901m	LRR-XII																							Cs5g34700.1	LRR-III		Ciclev10027419m	LRR-XII
Ciclev10027419m	LRR-XII																							Cs2g29110.1	LRR-III		Ciclev10026978m	LRR-XII
Ciclev10026978m	LRR-XII																							Cs2g09900.1	LRR-III		Ciclev10004386m	LRR-XII
Ciclev10004386m	LRR-XII																							Cs4g18430.1	LRR-III		Ciclev10007062m	LRR-XII
Ciclev10007062m	LRR-XII																							Cs4g09340.1	LRR-III		Ciclev10004229m	LRR-XII
Ciclev10004229m	LRR-XII																							Cs5g05160.1	LRR-III		Ciclev10004247m	LRR-XII
Ciclev10004247m	LRR-XII																							Cs1g17230.1	LRR-III		Ciclev10006797m	LRR-XII
Ciclev10006797m	LRR-XII																							Cs4g07160.1	LRR-III		Ciclev10004266m	LRR-XII
Ciclev10004266m	LRR-XII																							Cs7g07680.1	LRR-III		Ciclev10006830m_z	LRR-XII
Ciclev10006830m_z	LRR-XII																							Cs2g08670.1	LRR-III		Ciclev10004293m	LRR-XII
Ciclev10004293m	LRR-XII																							Cs4g04580.1	LRR-III		Ciclev10013948m	LRR-XII
Ciclev10013948m	LRR-XII																							Cs3g23200.1	LRR-III		Ciclev10007019m	LRR-XII
Ciclev10007019m	LRR-XII																							Cs3g02640.4	LRR-III		Ciclev10013594m	LRR-XII
Ciclev10013594m	LRR-XII																							Cs2g12860.1	LRR-III		Ciclev10033608m	LRR-XII
Ciclev10033608m	LRR-XII																							Cs5g02650.1	LRR-III		Ciclev10033353m	LRR-XII
Ciclev10033353m	LRR-XII																							Cs9g18620.1	LRR-III		Ciclev10025175m	LRR-XII
Ciclev10025175m	LRR-XII																							Cs7g29420.1	LRR-III		Ciclev10026928m	LRR-XII
Ciclev10026928m	LRR-XII																							Cs1g08740.1	LRR-III		Ciclev10025171m	LRR-XII
Ciclev10025171m	LRR-XII																							Cs6g10300.1	LRR-III		Ciclev10025188m	LRR-XII
Ciclev10025188m	LRR-XII																							Cs4g17140.1	LRR-III		Ciclev10030536m	LRR-XII
Ciclev10030536m	LRR-XII																							Cs6g17360.1	LRR-III		Ciclev10033336m_z	LRR-XII
Ciclev10033336m_z	LRR-XII																							orange1.1t03351.1	LRR-III		Ciclev10030526m	LRR-XII
Ciclev10030526m	LRR-XII																							orange1.1t04063.1	LRR-III		Ciclev10030555m	LRR-XII
Ciclev10030555m	LRR-XII																							orange1.1t00122.2	LRR-III		Ciclev10030602m	LRR-XII
Ciclev10030602m	LRR-XII																							Cs4g19300.1	LRR-IV		Ciclev10033466m	LRR-XII
Ciclev10033466m	LRR-XII																							Cs5g09530.2	LRR-IV		Ciclev10024863m	LRR-XII
Ciclev10024863m	LRR-XII																							Cs9g15900.1	LRR-IV		Ciclev10000360m	LRR-XII
Ciclev10000360m	LRR-XII																							orange1.1t00230.1	LRR-IV		Ciclev10013944m	LRR-XII
Ciclev10013944m	LRR-XII																							Cs5g09530.1	LRR-IV		Ciclev10014011m_y	LRR-XII
Ciclev10014011m_y	LRR-XII																							Cs6g13710.1	LRR-IX		Ciclev10014011m_x	LRR-XII
Ciclev10014011m_x	LRR-XII																							Cs6g12680.1	LRR-IX		Ciclev10018259m	LRR-XII
Ciclev10018259m	LRR-XII																							Cs2g17840.1	LRR-IX		Ciclev10024043m_z	LRR-XII
Ciclev10024043m_z	LRR-XII																							orange1.1t01865.1	LRR-IX		Ciclev10023311m	LRR-XII
Ciclev10023311m	LRR-XII																							orange1.1t04304.2	LRR-IX		Ciclev10010243m	LRR-XII
Ciclev10010243m	LRR-XII																							Cs8g20960.1	LRR-V		Ciclev10003919m	LRR-XII
Ciclev10003919m	LRR-XII																							Cs1g16440.1	LRR-V		Ciclev10003773m	LRR-XII
Ciclev10003773m	LRR-XII																							Cs2g02640.1	LRR-V		Ciclev10018783m	LRR-XII
Ciclev10018783m	LRR-XII																							orange1.1t02267.1	LRR-V		Ciclev10024125m	LRR-XII
Ciclev10024125m	LRR-XII																							orange1.1t00816.1	LRR-V		Ciclev10018871m	LRR-XII
Ciclev10018871m	LRR-XII																							Cs2g10280.1	LRR-VI-1		Ciclev10018837m	LRR-XII
Ciclev10018837m	LRR-XII																							Cs2g24950.1	LRR-VI-1		Ciclev10018687m	LRR-XII
Ciclev10018687m	LRR-XII																							Cs5g07100.1	LRR-VI-1		Ciclev10018659m	LRR-XII
Ciclev10018659m	LRR-XII																							Cs5g27140.1	LRR-VI-1		Ciclev10013652m	LRR-XII
Ciclev10013652m	LRR-XII																							Cs7g24020.1	LRR-VI-1		Ciclev10013757m	LRR-XII
Ciclev10013757m	LRR-XII																							Cs8g20580.1	LRR-VI-2		Ciclev10013439m	LRR-XII
Ciclev10013439m	LRR-XII																							Cs7g30720.1	LRR-VI-2		Ciclev10010967m	LRR-XII
Ciclev10010967m	LRR-XII																							Cs2g04740.1	LRR-VI-2		Ciclev10013537m	LRR-XII
Ciclev10013537m	LRR-XII																							Cs5g03730.1	LRR-VI-2		Ciclev10011359m	LRR-XII
Ciclev10011359m	LRR-XII																							Cs2g04700.1	LRR-VII		Ciclev10010968m	LRR-XII
Ciclev10010968m	LRR-XII																							Cs7g29680.1	LRR-VII		Ciclev10033823m	LRR-XII
Ciclev10033823m	LRR-XII																							Cs6g10060.1	LRR-VII		Ciclev10033311m	LRR-XII
Ciclev10033311m	LRR-XII																							Cs5g09800.2	LRR-VII		Ciclev10030604m	LRR-XII
Ciclev10030604m	LRR-XII																							orange1.1t04113.1	LRR-VII		Ciclev10030620m	LRR-XII
Ciclev10030620m	LRR-XII																							Cs1g08820.1	LRR-VIII-1		Ciclev10033594m	LRR-XII
Ciclev10033594m	LRR-XII																							Cs6g10370.1	LRR-VIII-1		Ciclev10033293m	LRR-XII
Ciclev10033293m	LRR-XII																							Cs6g13110.1	LRR-VIII-1		Ciclev10014161m	LRR-XII
Ciclev10014161m	LRR-XII																							Cs8g13010.1	LRR-VIII-2		Ciclev10010969m	LRR-XII
Ciclev10010969m	LRR-XII																							Cs8g12940.1	LRR-VIII-2		Ciclev10013853m	LRR-XII
Ciclev10013853m	LRR-XII																							Cs4g12710.1	LRR-VIII-2		Ciclev10013349m	LRR-XII
Ciclev10013349m	LRR-XII																							Cs2g10550.1	LRR-VIII-2		Ciclev10013847m	LRR-XII
Ciclev10013847m	LRR-XII																							Cs2g10540.1	LRR-VIII-2		Ciclev10013557m	LRR-XII
Ciclev10013557m	LRR-XII																							Cs2g04330.1_x	LRR-VIII-2		Ciclev10013815m	LRR-XII
Ciclev10013815m	LRR-XII																							Cs2g04330.1_y	LRR-VIII-2		Ciclev10013426m	LRR-XII
Ciclev10013426m	LRR-XII																							Cs5g13520.1	LRR-VIII-2		Ciclev10013307m	LRR-XII
Ciclev10013307m	LRR-XII																							Cs5g12990.1	LRR-VIII-2		Ciclev10011288m	LRR-XII
Ciclev10011288m	LRR-XII																							Cs5g13470.1	LRR-VIII-2		Ciclev10030391m_y	LRR-XII
Ciclev10030391m_y	LRR-XII																							Cs5g13430.1	LRR-VIII-2		Ciclev10027688m	LRR-XII
Ciclev10027688m	LRR-XII																							Cs5g13540.1	LRR-VIII-2		Ciclev10030391m_x	LRR-XII
Ciclev10030391m_x	LRR-XII																							orange1.1t01599.2	LRR-VIII-2		Ciclev10030116m	LRR-XII
Ciclev10030116m	LRR-XII																							Cs2g04320.1	LRR-VIII-2		Ciclev10018087m	LRR-XII
Ciclev10018087m	LRR-XII																							Cs8g12980.1	LRR-VIII-2		Ciclev10033508m	LRR-XII
Ciclev10033508m	LRR-XII																							Cs2g18230.1	LRR-Xa		Ciclev10030587m	LRR-XII
Ciclev10030587m	LRR-XII																							Cs2g12140.1	LRR-Xa		Ciclev10033505m	LRR-XII
Ciclev10033505m	LRR-XII																							Cs6g20340.1	LRR-Xa		Ciclev10027283m	LRR-XII
Ciclev10027283m	LRR-XII																							Cs7g04790.1	LRR-Xa		Ciclev10029995m	LRR-XII
Ciclev10029995m	LRR-XII																							Cs3g02610.1	LRR-Xb		Ciclev10027166m	LRR-XII
Ciclev10027166m	LRR-XII																							Cs1g04340.1	LRR-Xb		Ciclev10027381m	LRR-XII
Ciclev10027381m	LRR-XII																							Cs4g07550.1	LRR-Xb		Ciclev10017693m	LRR-XII
Ciclev10017693m	LRR-XII																							Cs9g13800.1	LRR-Xb		Ciclev10030615m	LRR-XII
Ciclev10030615m	LRR-XII																							Cs3g13830.1	LRR-Xb		Ciclev10033749m	LRR-XII
Ciclev10033749m	LRR-XII																							Cs3g02600.1	LRR-Xb		Ciclev10030614m	LRR-XII
Ciclev10030614m	LRR-XII																							Cs1g07600.1	LRR-Xb		Ciclev10003289m	LRR-XII
Ciclev10003289m	LRR-XII																							Cs5g11310.1	LRR-Xb		Ciclev10003965m	LRR-XII
Ciclev10003965m	LRR-XII																							Cs5g29270.1	LRR-XI		Ciclev10000036m	LRR-XII
Ciclev10000036m	LRR-XII																							Cs5g29230.1	LRR-XI		Ciclev10003538m	LRR-XII
Ciclev10003538m	LRR-XII																							Cs5g29260.1	LRR-XI		Ciclev10018315m	LRR-XII
Ciclev10018315m	LRR-XII																							Cs5g29210.1	LRR-XI		Ciclev10018324m	LRR-XII
Ciclev10018324m	LRR-XII																							Cs9g14060.1	LRR-XI		Ciclev10014130m	LRR-XII
Ciclev10014130m	LRR-XII																							Cs9g12610.1	LRR-XI		Ciclev10027227m	LRR-XII
Ciclev10027227m	LRR-XII																							Cs3g22470.1	LRR-XI		Ciclev10010652m	LRR-XII
Ciclev10010652m	LRR-XII																							Cs3g26340.1	LRR-XI		Ciclev10024426m	LRR-XII
Ciclev10024426m	LRR-XII																							Cs2g12040.1	LRR-XI		Ciclev10030665m	LRR-XII
Ciclev10030665m	LRR-XII																							Cs3g21940.1	LRR-XI		Cs2g29900.1	LRR-XII
Cs2g29900.1	LRR-XII																							Cs3g21030.1	LRR-XI		Cs2g29890.1	LRR-XII
Cs2g29890.1	LRR-XII																							Cs8g11310.1	LRR-XI		Cs2g29920.1	LRR-XII
Cs2g29920.1	LRR-XII																							Cs5g34670.1	LRR-XI		Cs2g29830.1	LRR-XII
Cs2g29830.1	LRR-XII																							Cs5g05850.1	LRR-XI		Cs2g01010.1	LRR-XII
Cs2g01010.1	LRR-XII																							Cs4g08190.1	LRR-XI		Cs5g20090.1	LRR-XII
Cs5g20090.1	LRR-XII																							Cs5g25630.1	LRR-XI		Cs7g21440.1	LRR-XII
Cs7g21440.1	LRR-XII																							Cs5g15210.1	LRR-XI		Cs7g21420.1	LRR-XII
Cs7g21420.1	LRR-XII																							Cs2g26550.1	LRR-XI		Cs7g21400.1	LRR-XII
Cs7g21400.1	LRR-XII																							Cs2g05510.1	LRR-XI		Cs7g21490.1	LRR-XII
Cs7g21490.1	LRR-XII																							Cs1g21040.1	LRR-XI		Cs7g21630.1	LRR-XII
Cs7g21630.1	LRR-XII																							Cs4g19060.1	LRR-XI		Cs4g18380.1	LRR-XII
Cs4g18380.1	LRR-XII																							Cs4g15510.1	LRR-XI		Cs2g31150.2	LRR-XII
Cs2g31150.2	LRR-XII																							Cs8g13070.1	LRR-XI		Cs2g31130.1	LRR-XII
Cs2g31130.1	LRR-XII																							Cs5g17530.1	LRR-XI		Cs2g31120.1	LRR-XII
Cs2g31120.1	LRR-XII																							Cs8g03240.1	LRR-XI		Cs6g04690.1	LRR-XII
Cs6g04690.1	LRR-XII																							Cs3g16610.1	LRR-XI		Cs6g04710.1	LRR-XII
Cs6g04710.1	LRR-XII																							Cs7g14680.1	LRR-XI		Cs6g04760.1	LRR-XII
Cs6g04760.1	LRR-XII																							Cs9g14980.1	LRR-XI		Cs5g14580.1	LRR-XII
Cs5g14580.1	LRR-XII																							Cs2g11910.1	LRR-XI		Cs4g12920.1	LRR-XII
Cs4g12920.1	LRR-XII																							orange1.1t02554.1	LRR-XI		Cs9g10970.1	LRR-XII
Cs9g10970.1	LRR-XII																							orange1.1t01320.1	LRR-XI		Cs6g12830.1	LRR-XII
Cs6g12830.1	LRR-XII																							orange1.1t01949.1	LRR-XI		Cs1g06550.1	LRR-XII
Cs1g06550.1	LRR-XII																							orange1.1t01442.1	LRR-XI		Cs3g18340.1	LRR-XII
Cs3g18340.1	LRR-XII																							Cs2g29900.1	LRR-XII		Cs9g14860.1	LRR-XII
Cs9g14860.1	LRR-XII																							Cs2g29890.1	LRR-XII		Cs5g23130.1	LRR-XII
Cs5g23130.1	LRR-XII																							Cs2g29920.1	LRR-XII		Cs5g23120.1	LRR-XII
Cs5g23120.1	LRR-XII																							Cs2g29830.1	LRR-XII		Cs1g09190.1	LRR-XII
Cs1g09190.1	LRR-XII																							Cs2g01010.1	LRR-XII		Cs1g09220.1	LRR-XII
Cs1g09220.1	LRR-XII																							Cs5g20090.1	LRR-XII		Cs1g09170.1	LRR-XII
Cs1g09170.1	LRR-XII																							Cs7g21440.1	LRR-XII		Cs1g09160.1	LRR-XII
Cs1g09160.1	LRR-XII																							Cs7g21420.1	LRR-XII		Cs1g09240.1	LRR-XII
Cs1g09240.1	LRR-XII																							Cs7g21400.1	LRR-XII		Cs7g20870.1	LRR-XII
Cs7g20870.1	LRR-XII																							Cs7g21490.1	LRR-XII		Cs3g02870.1	LRR-XII
Cs3g02870.1	LRR-XII																							Cs7g21630.1	LRR-XII		Cs8g07620.1	LRR-XII
Cs8g07620.1	LRR-XII																							Cs4g18380.1	LRR-XII		Cs2g27160.1	LRR-XII
Cs2g27160.1	LRR-XII																							Cs2g31150.2	LRR-XII		Cs1g05380.1	LRR-XII
Cs1g05380.1	LRR-XII																							Cs2g31130.1	LRR-XII		Cs1g05120.1	LRR-XII
Cs1g05120.1	LRR-XII																							Cs2g31120.1	LRR-XII		Cs8g04830.1	LRR-XII
Cs8g04830.1	LRR-XII																							Cs6g04690.1	LRR-XII		Cs3g06580.1_y	LRR-XII
Cs3g06580.1_y	LRR-XII																							Cs6g04710.1	LRR-XII		Cs6g08120.1	LRR-XII
Cs6g08120.1	LRR-XII																							Cs6g04760.1	LRR-XII		Cs6g08100.1	LRR-XII
Cs6g08100.1	LRR-XII																							Cs5g14580.1	LRR-XII		Cs6g07010.1	LRR-XII
Cs6g07010.1	LRR-XII																							Cs4g12920.1	LRR-XII		Cs6g08090.1	LRR-XII
Cs6g08090.1	LRR-XII																							Cs9g10970.1	LRR-XII		Cs7g24650.1	LRR-XII
Cs7g24650.1	LRR-XII																							Cs6g12830.1	LRR-XII		Cs7g24670.1	LRR-XII
Cs7g24670.1	LRR-XII																							Cs1g06550.1	LRR-XII		Cs7g24640.1	LRR-XII
Cs7g24640.1	LRR-XII																							Cs3g18340.1	LRR-XII		Cs7g24680.1	LRR-XII
Cs7g24680.1	LRR-XII																							Cs9g14860.1	LRR-XII		Cs7g23120.1	LRR-XII
Cs7g23120.1	LRR-XII																							Cs5g23130.1	LRR-XII		Cs1g02030.1	LRR-XII
Cs1g02030.1	LRR-XII																							Cs5g23120.1	LRR-XII		Cs5g28620.1	LRR-XII
Cs5g28620.1	LRR-XII																							Cs1g09190.1	LRR-XII		Cs5g28640.1_y	LRR-XII
Cs5g28640.1_y	LRR-XII																							Cs1g09220.1	LRR-XII		Cs5g28600.1_y	LRR-XII
Cs5g28600.1_y	LRR-XII																							Cs1g09170.1	LRR-XII		Cs5g28640.1_x	LRR-XII
Cs5g28640.1_x	LRR-XII																							Cs1g09160.1	LRR-XII		Cs5g28600.1_x	LRR-XII
Cs5g28600.1_x	LRR-XII																							Cs1g09240.1	LRR-XII		Cs6g05010.1	LRR-XII
Cs6g05010.1	LRR-XII																							Cs7g20870.1	LRR-XII		Cs6g02290.1	LRR-XII
Cs6g02290.1	LRR-XII																							Cs3g02870.1	LRR-XII		Cs6g02260.1	LRR-XII
Cs6g02260.1	LRR-XII																							Cs8g07620.1	LRR-XII		Cs6g01370.1	LRR-XII
Cs6g01370.1	LRR-XII																							Cs2g27160.1	LRR-XII		Cs7g31240.1	LRR-XII
Cs7g31240.1	LRR-XII																							Cs1g05380.1	LRR-XII		Cs9g03360.1	LRR-XII
Cs9g03360.1	LRR-XII																							Cs1g05120.1	LRR-XII		Cs7g15180.1	LRR-XII
Cs7g15180.1	LRR-XII																							Cs8g04830.1	LRR-XII		Cs7g14110.1	LRR-XII
Cs7g14110.1	LRR-XII																							Cs3g06580.1_y	LRR-XII		Cs7g14240.1	LRR-XII
Cs7g14240.1	LRR-XII																							Cs6g08120.1	LRR-XII		Cs7g14150.1	LRR-XII
Cs7g14150.1	LRR-XII																							Cs6g08100.1	LRR-XII		Cs7g14330.1	LRR-XII
Cs7g14330.1	LRR-XII																							Cs6g07010.1	LRR-XII		Cs7g15210.1	LRR-XII
Cs7g15210.1	LRR-XII																							Cs6g08090.1	LRR-XII		Cs7g14290.1	LRR-XII
Cs7g14290.1	LRR-XII																							Cs7g24650.1	LRR-XII		Cs2g28800.1	LRR-XII
Cs2g28800.1	LRR-XII																							Cs7g24670.1	LRR-XII		Cs6g08070.1	LRR-XII
Cs6g08070.1	LRR-XII																							Cs7g24640.1	LRR-XII		Cs2g04670.1	LRR-XII
Cs2g04670.1	LRR-XII																							Cs7g24680.1	LRR-XII		Cs6g01870.1	LRR-XII
Cs6g01870.1	LRR-XII																							Cs7g23120.1	LRR-XII		Cs2g08750.1	LRR-XII
Cs2g08750.1	LRR-XII																							Cs1g02030.1	LRR-XII		Cs3g09570.1	LRR-XII
Cs3g09570.1	LRR-XII																							Cs5g28620.1	LRR-XII		Cs1g14250.1	LRR-XII
Cs1g14250.1	LRR-XII																							Cs5g28640.1_y	LRR-XII		Cs1g14150.1	LRR-XII
Cs1g14150.1	LRR-XII																							Cs5g28600.1_y	LRR-XII		Cs1g14800.1	LRR-XII
Cs1g14800.1	LRR-XII																							Cs5g28640.1_x	LRR-XII		Cs1g14210.1	LRR-XII
Cs1g14210.1	LRR-XII																							Cs5g28600.1_x	LRR-XII		Cs1g14260.1	LRR-XII
Cs1g14260.1	LRR-XII																							Cs6g05010.1	LRR-XII		Cs1g14790.1	LRR-XII
Cs1g14790.1	LRR-XII																							Cs6g02290.1	LRR-XII		Cs1g14280.1	LRR-XII
Cs1g14280.1	LRR-XII																							Cs6g02260.1	LRR-XII		Cs7g17200.1	LRR-XII
Cs7g17200.1	LRR-XII																							Cs6g01370.1	LRR-XII		Cs9g13140.1	LRR-XII
Cs9g13140.1	LRR-XII																							Cs7g31240.1	LRR-XII		Cs9g13490.1_y	LRR-XII
Cs9g13490.1_y	LRR-XII																							Cs9g03360.1	LRR-XII		Cs9g12810.1	LRR-XII
Cs9g12810.1	LRR-XII																							Cs7g15180.1	LRR-XII		Cs9g12840.1	LRR-XII
Cs9g12840.1	LRR-XII																							Cs7g14110.1	LRR-XII		Cs9g13490.1_x	LRR-XII
Cs9g13490.1_x	LRR-XII																							Cs7g14240.1	LRR-XII		Cs9g12890.1	LRR-XII
Cs9g12890.1	LRR-XII																							Cs7g14150.1	LRR-XII		Cs9g12900.1	LRR-XII
Cs9g12900.1	LRR-XII																							Cs7g14330.1	LRR-XII		Cs9g12750.1	LRR-XII
Cs9g12750.1	LRR-XII																							Cs7g15210.1	LRR-XII		Cs9g13520.1	LRR-XII
Cs9g13520.1	LRR-XII																							Cs7g14290.1	LRR-XII		Cs1g14040.1	LRR-XII
Cs1g14040.1	LRR-XII																							Cs2g28800.1	LRR-XII		Cs2g10950.1	LRR-XII
Cs2g10950.1	LRR-XII																							Cs6g08070.1	LRR-XII		Cs2g09660.1	LRR-XII
Cs2g09660.1	LRR-XII																							Cs2g04670.1	LRR-XII		Cs2g09650.1	LRR-XII
Cs2g09650.1	LRR-XII																							Cs6g01870.1	LRR-XII		Cs7g22300.1	LRR-XII
Cs7g22300.1	LRR-XII																							Cs2g08750.1	LRR-XII		Cs5g12660.1	LRR-XII
Cs5g12660.1	LRR-XII																							Cs3g09570.1	LRR-XII		Cs4g18130.1	LRR-XII
Cs4g18130.1	LRR-XII																							Cs1g14250.1	LRR-XII		Cs5g13790.1	LRR-XII
Cs5g13790.1	LRR-XII																							Cs1g14150.1	LRR-XII		Cs2g10820.1	LRR-XII
Cs2g10820.1	LRR-XII																							Cs1g14800.1	LRR-XII		Cs4g02070.1	LRR-XII
Cs4g02070.1	LRR-XII																							Cs1g14210.1	LRR-XII		orange1.1t04224.1	LRR-XII
orange1.1t04224.1	LRR-XII																							Cs1g14260.1	LRR-XII		orange1.1t03970.1	LRR-XII
orange1.1t03970.1	LRR-XII																							Cs1g14790.1	LRR-XII		orange1.1t00230.1	LRR-XII
orange1.1t04412.1	LRR-XII																							Cs1g14280.1	LRR-XII		orange1.1t04412.1	LRR-XII
orange1.1t03964.1	LRR-XII																							Cs7g17200.1	LRR-XII		orange1.1t03964.1	LRR-XII
orange1.1t02118.1	LRR-XII																							Cs9g13140.1	LRR-XII		orange1.1t02118.1	LRR-XII
orange1.1t03960.1	LRR-XII																							Cs9g13490.1_y	LRR-XII		orange1.1t00230.1	LRR-XII
orange1.1t00620.1	LRR-XII																							Cs9g12810.1	LRR-XII		orange1.1t03960.1	LRR-XII
orange1.1t03965.1	LRR-XII																							Cs9g12840.1	LRR-XII		orange1.1t00620.1	LRR-XII
orange1.1t03963.1_z	LRR-XII																							Cs9g13490.1_x	LRR-XII		orange1.1t03965.1	LRR-XII
orange1.1t03845.1	LRR-XII																							Cs9g12890.1	LRR-XII		orange1.1t03963.1	LRR-XII
orange1.1t03313.1	LRR-XII																							Cs9g12900.1	LRR-XII		orange1.1t03845.1	LRR-XII
orange1.1t03141.1	LRR-XII																							Cs9g12750.1	LRR-XII		orange1.1t03313.1	LRR-XII
orange1.1t02123.1	LRR-XII																							Cs9g13520.1	LRR-XII		orange1.1t03141.1	LRR-XII
orange1.1t02520.1	LRR-XII																							Cs1g14040.1	LRR-XII		orange1.1t02123.1	LRR-XII
orange1.1t02527.1	LRR-XII																							Cs2g10950.1	LRR-XII		orange1.1t02520.1	LRR-XII
orange1.1t03160.1	LRR-XII																							Cs2g09660.1	LRR-XII		orange1.1t02527.1	LRR-XII
orange1.1t01548.1	LRR-XII																							Cs2g09650.1	LRR-XII		orange1.1t03160.1	LRR-XII
orange1.1t03110.1	LRR-XII																							Cs7g22300.1	LRR-XII		orange1.1t01548.1	LRR-XII
orange1.1t04451.1	LRR-XII																							Cs5g12660.1	LRR-XII		orange1.1t03110.1	LRR-XII
orange1.1t04454.1	LRR-XII																							Cs4g18130.1	LRR-XII		orange1.1t04451.1	LRR-XII
orange1.1t04457.1_x	LRR-XII																							Cs5g13790.1	LRR-XII		orange1.1t04454.1	LRR-XII
orange1.1t04457.1_y	LRR-XII																							Cs2g10820.1	LRR-XII		orange1.1t04457.1_x	LRR-XII
orange1.1t04419.1	LRR-XII																							Cs4g02070.1	LRR-XII		orange1.1t04457.1_y	LRR-XII
orange1.1t03893.1	LRR-XII																							orange1.1t04224.1	LRR-XII		orange1.1t04419.1	LRR-XII
orange1.1t05311.1	LRR-XII																							orange1.1t03970.1	LRR-XII		orange1.1t03893.1	LRR-XII
orange1.1t03106.1	LRR-XII																							orange1.1t00230.1	LRR-XII		orange1.1t05311.1	LRR-XII
orange1.1t03079.1_y	LRR-XII																							orange1.1t04412.1	LRR-XII		orange1.1t03106.1	LRR-XII
orange1.1t03079.1_x	LRR-XII																							orange1.1t03964.1	LRR-XII		orange1.1t03079.1_y	LRR-XII
orange1.1t02882.1	LRR-XII																							orange1.1t02118.1	LRR-XII		orange1.1t03079.1_x	LRR-XII
Cs7g21340.1	LRR-XII																							orange1.1t00230.1	LRR-XII		orange1.1t02882.1	LRR-XII
Cs5g24180.1	LRR-XII																							orange1.1t03960.1	LRR-XII		Cs7g21340.1	LRR-XII
Cs6g07000.1	LRR-XII																							orange1.1t00620.1	LRR-XII		Cs5g24180.1	LRR-XII
Cs6g06980.1	LRR-XII																							orange1.1t03965.1	LRR-XII		Cs6g07000.1	LRR-XII
Cs6g06990.1	LRR-XII																							orange1.1t03963.1	LRR-XII		Cs6g06980.1	LRR-XII
Cs6g08080.1	LRR-XII																							orange1.1t03845.1	LRR-XII		Cs6g06990.1	LRR-XII
Cs1g05370.1	LRR-XII																							orange1.1t03313.1	LRR-XII		Cs6g08080.1	LRR-XII
Cs3g06580.1_x	LRR-XII																							orange1.1t03141.1	LRR-XII		Cs1g05370.1	LRR-XII
Cs8g12550.1	LRR-XII																							orange1.1t02123.1	LRR-XII		Cs3g06580.1_x	LRR-XII
orange1.1t04906.1	LRR-XII																							orange1.1t02520.1	LRR-XII		Cs8g12550.1	LRR-XII
Cs8g12570.1	LRR-XII																							orange1.1t02527.1	LRR-XII		orange1.1t04906.1	LRR-XII
orange1.1t03841.1	LRR-XII																							orange1.1t03160.1	LRR-XII		Cs8g12570.1	LRR-XII
Cs1g14180.1	LRR-XII																							orange1.1t01548.1	LRR-XII		orange1.1t03841.1	LRR-XII
Cs1g14020.1	LRR-XII																							orange1.1t03110.1	LRR-XII		Cs1g14180.1	LRR-XII
Cs9g13500.1	LRR-XII																							orange1.1t04451.1	LRR-XII		Cs1g14020.1	LRR-XII
Cs9g12910.1	LRR-XII																							orange1.1t04454.1	LRR-XII		Cs9g13500.1	LRR-XII
AT5G62710.1	LRR-XIIIa																							orange1.1t04457.1_x	LRR-XII		Cs9g12910.1	LRR-XII
AT2G35620.1	LRR-XIIIa																							orange1.1t04457.1_y	LRR-XII		AT1G31420.1	LRR-XIIIa
AT1G31420.1	LRR-XIIIa																							orange1.1t04419.1	LRR-XII		AT2G35620.1	LRR-XIIIa
Ciclev10019379m	LRR-XIIIa																							orange1.1t03893.1	LRR-XII		AT5G62710.1	LRR-XIIIa
Ciclev10000648m	LRR-XIIIa																							orange1.1t05311.1	LRR-XII		Ciclev10019379m	LRR-XIIIa
Cs5g04310.1	LRR-XIIIa																							orange1.1t03106.1	LRR-XII		Ciclev10000648m	LRR-XIIIa
Cs3g09490.1	LRR-XIIIa																							orange1.1t03079.1_y	LRR-XII		Cs5g04310.1	LRR-XIIIa
AT2G26330.1	LRR-XIIIb																							orange1.1t03079.1_x	LRR-XII		Cs3g09490.1	LRR-XIIIa
AT5G07180.1	LRR-XIIIb																							orange1.1t02882.1	LRR-XII		AT2G26330.1	LRR-XIIIb
AT5G62230.1	LRR-XIIIb																							Cs7g21340.1	LRR-XII		AT5G07180.1	LRR-XIIIb
Ciclev10007397m	LRR-XIIIb																							Cs5g24180.1	LRR-XII		AT5G62230.1	LRR-XIIIb
Ciclev10004259m	LRR-XIIIb																							Cs6g07000.1	LRR-XII		Ciclev10007397m	LRR-XIIIb
Cs9g16120.1	LRR-XIIIb																							Cs6g06980.1	LRR-XII		Ciclev10004259m	LRR-XIIIb
Cs4g06230.4	LRR-XIIIb																							Cs6g06990.1	LRR-XII		Cs9g16120.1	LRR-XIIIb
AT5G51350.1	LRR-XIV																							Cs6g08080.1	LRR-XII		Cs4g06230.4	LRR-XIIIb
AT4G39270.1	LRR-XIV																							Cs1g05370.1	LRR-XII		AT2G16250.1	LRR-XIV
AT2G16250.1	LRR-XIV																							Cs3g06580.1_x	LRR-XII		AT4G39270.1	LRR-XIV
Ciclev10007366m	LRR-XIV																							Cs8g12550.1	LRR-XII		AT5G51350.1	LRR-XIV
Ciclev10000217m	LRR-XIV																							orange1.1t04906.1	LRR-XII		Ciclev10007366m	LRR-XIV
Ciclev10027775m	LRR-XIV																							Cs8g12570.1	LRR-XII		Ciclev10000217m	LRR-XIV
Cs4g01330.2	LRR-XIV																							orange1.1t03841.1	LRR-XII		Ciclev10027775m	LRR-XIV
Cs8g06370.1	LRR-XIV																							Cs1g14180.1	LRR-XII		Cs4g01330.2	LRR-XIV
Cs3g24860.2	LRR-XIV																							Cs1g14020.1	LRR-XII		Cs8g06370.1	LRR-XIV
AT3G02130.1	LRR-XV																							Cs9g13500.1	LRR-XII		Cs3g24860.2	LRR-XIV
AT1G69270.1	LRR-XV																							Cs9g12910.1	LRR-XII		AT1G69270.1	LRR-XV
Ciclev10014114m	LRR-XV																							Cs5g04310.1	LRR-XIIIa		AT3G02130.1	LRR-XV
Ciclev10013787m	LRR-XV																							Cs3g09490.1	LRR-XIIIa		Ciclev10014114m	LRR-XV
Ciclev10033427m	LRR-XV																							Cs9g16120.1	LRR-XIIIb		Ciclev10013787m	LRR-XV
Ciclev10018847m	LRR-XV																							Cs4g06230.4	LRR-XIIIb		Ciclev10033427m	LRR-XV
Cs2g14640.1	LRR-XV																							Cs4g01330.2	LRR-XIV		Ciclev10018847m	LRR-XV
Cs7g11550.1	LRR-XV																							Cs8g06370.1	LRR-XIV		Cs2g14640.1	LRR-XV
Cs6g22240.1	LRR-XV																							Cs3g24860.2	LRR-XIV		Cs7g11550.1	LRR-XV
orange1.1t00613.1	LRR-XV																							Cs2g14640.1	LRR-XV		Cs6g22240.1	LRR-XV
AT2G31880.1	LRR-XVI																							Cs7g11550.1	LRR-XV		orange1.1t00613.1	LRR-XV
Ciclev10019280m	LRR-XVI																							Cs6g22240.1	LRR-XV		AT2G31880.1	LRR-XVI
Cs5g06510.1	LRR-XVI																							orange1.1t00613.1	LRR-XV		Ciclev10019280m	LRR-XVI
																								Cs5g06510.1	LRR-XVI		Cs5g06510.1	LRR-XVI
