# Supplementary material for: LRR-RLK family from two Citrus species: genome-wide identification and evolutionary aspects
Source: BMC Genomics. 2016 Aug 12;17:623. doi: 10.1186/s12864-016-2930-9 (PMC4982124; doi:10.1186/s12864-016-2930-9)
Supplement: Additional file 7: — Pairwise list of orthologues LRR-XII subfamily members of C. clementina and C. sinensis. The colors represent the gene position in the same phylogenetic group (Fig. 2). * represents genes in clusters. (XLSX 11 kb) [file 12864_2016_2930_MOESM7_ESM.xlsx]

## Sheet: Sheet1
Additional file 7 – Pairwise list of orthologous LRR-XII subfamily members of C. clementina and C. sinensis. The colors represent the gene position in the same phylogenetic group (Fig. 2). * represents genes found in clusters
	C. clementina ID	C.sinensis ID
*	Ciclev10030526m	orange1.1t04419.1	*
*	Ciclev10013944m	Cs2g08750.1
*	Ciclev10004229m	Cs9g13500.1	*
	Ciclev10013594m	Cs6g01870.1
	Ciclev10033353m	Cs1g14180.1	*
	Ciclev10018067m	Cs2g04670.1
*	Ciclev10027419m	Cs1g14040.1	*
*	Ciclev10018643m	orange1.1t03841.1	*
	Ciclev10017727m	Cs2g10950.1	*
*	Ciclev10014011m	Cs2g09660.1	*
*	Ciclev10018871m	orange1.1t03079.1
	Ciclev10010243m	Cs4g18130.1	*
*	Ciclev10014130m	Cs2g28800.1
*	Ciclev10013652m	Cs6g08070.1	*
*	Ciclev10010968m	Cs6g08100.1	*
*	Ciclev10030391m	Cs5g28600.1	*
*	Ciclev10033594m	Cs7g14240.1	*
	Ciclev10018087m	Cs7g23120.1
*	Ciclev10033505m	Cs7g24640.1	*
*	Ciclev10033508m	Cs7g24670.1	*
	Ciclev10027283m	Cs1g02030.1
*	Ciclev10027688m	Cs5g28620.1	*
*	Ciclev10030587m	Cs7g24650.1	*
*	Ciclev10013307m	Cs6g01370.1
	Ciclev10033293m	Cs7g31240.1
*	Ciclev10010969m	Cs6g05010.1
*	Ciclev10013853m	Cs6g02290.1	*
	Ciclev10014161m	Cs9g03360.1
*	Ciclev10030615m	orange1.1t01548.1
*	Ciclev10030614m	Cs7g20870.1
*	Ciclev10003538m	Cs1g09190.1	*
*	Ciclev10000036m	Cs1g09160.1	*
*	Ciclev10018315m	orange1.1t03160.1
	Ciclev10017693m	Cs2g27160.1
	Ciclev10029995m	Cs8g07620.1
	Ciclev10027166m	Cs1g05380.1	*
	Ciclev10003289m	Cs3g06580.1
*	Ciclev10010967m	Cs6g07010.1	*
*	Ciclev10013439m	Cs6g08090.1	*
	Ciclev10010652m	Cs4g02070.1
	Ciclev10027227m	orange1.1t02882.1
*	Ciclev10024610m	Cs5g23130.1	*
*	Ciclev10004274m	Cs9g14860.1
*	Ciclev10019217m	orange1.1t02123.1	*
*	Ciclev10023899m	orange1.1t02118.1	*
*	Ciclev10018816m	orange1.1t03965.1	*
	Ciclev10018678m	Cs5g14580.1
	Ciclev10007491m	Cs4g12920.1
*	Ciclev10030307m	Cs9g10970.1
	Ciclev10004321m	Cs6g12830.1
	Ciclev10010205m	Cs1g06550.1
*	Ciclev10018637m	orange1.1t02520.1	*
*	Ciclev10023511m	orange1.1t02527.1	*
*	Ciclev10017577m	orange1.1t03141.1
	Ciclev10003874m	Cs4g18380.1	*
*	Ciclev10014228m	Cs2g31130.1	*
*	Ciclev10014216m	Cs2g31150.2	*
*	Ciclev10030665m	Cs7g21340.1	*
*	Ciclev10030621m	Cs7g21630.1
*	Ciclev10030746m	Cs7g21400.1	*
*	Ciclev10030632m	Cs7g21420.1	*
*	Ciclev10018319m	Cs2g01010.1
*	Ciclev10014458m	Cs2g29900.1	*
*	Ciclev10017807m	Cs2g29920.1	*
*	Ciclev10013515m	Cs6g04710.1	*
*	Ciclev10011171m	Cs6g04690.1	*
	Ciclev10028097m	orange1.1t04224.1
	Ciclev10023739m	Cs5g20090.1
