# Supplementary material for: LRR-RLK family from two Citrus species: genome-wide identification and evolutionary aspects
Source: BMC Genomics. 2016 Aug 12;17:623. doi: 10.1186/s12864-016-2930-9 (PMC4982124; doi:10.1186/s12864-016-2930-9)
Supplement: Additional file 8: — Classification of kinases from C. clementina and C. sinensis LRR-RLK as RD, non-RD and ACF. The kinases classification was done according to the presence or absence of the Arg (R) in the conserved HRD motif. (XLSX 13 kb) [file 12864_2016_2930_MOESM8_ESM.xlsx]

## Sheet: C.clementina non-rd and rd kina
Non-Rd kinases from C. clementina LRR XII		Rd kinases from C. clementina LRR XII			Alternative catalytic function (ACF) of C. clementina LRR XII
Ciclev10029995m		Ciclev10004321m			Ciclev10023567m_z
Ciclev10003965m		Ciclev10030307m			Ciclev10006830m_z
Ciclev10004266m		Ciclev10013679m			Ciclev10026928m
Ciclev10004229m		Ciclev10030255m			Ciclev10033336m_z
Ciclev10018087m		Ciclev10023662m			Ciclev10024043m_z
Ciclev10014011m_x		Ciclev10018798m			Ciclev10003289m
Ciclev10027166m		Ciclev10023899m			Ciclev10018315m
Ciclev10006797m		Ciclev10024208m_x
Ciclev10010967m		Ciclev10024387m
Ciclev10004386m		Ciclev10018678m
Ciclev10027381m		Ciclev10019217m
Ciclev10033594m		Ciclev10004108m
Ciclev10025188m		Ciclev10027723m
Ciclev10013594m		Ciclev10007053m
Ciclev10030391m_x		Ciclev10017515m
Ciclev10013944m		Ciclev10010205m
Ciclev10018259m		Ciclev10030632m
Ciclev10026978m		Ciclev10023370m
Ciclev10017693m		Ciclev10029978m
Ciclev10010243m		Ciclev10030746m
Ciclev10003773m		Ciclev10030997m
Ciclev10003919m		Ciclev10023511m
Ciclev10033311m		Ciclev10018637m
Ciclev10000036m		Ciclev10030281m
Ciclev10014161m		Ciclev10014082m
Ciclev10033466m		Ciclev10033583m
Ciclev10030555m		Ciclev10030665m
Ciclev10030526m		Ciclev10030621m
Ciclev10004293m		Ciclev10013515m
Ciclev10024465m		Ciclev10004274m
Ciclev10018643m		Ciclev10014659m
Ciclev10025175m		Ciclev10014228m
Ciclev10027419m		Ciclev10014216m
Ciclev10030536m		Ciclev10007190m
Ciclev10018659m		Ciclev10014458m
Ciclev10018837m		Ciclev10018319m
Ciclev10027688m		Ciclev10017807m
Ciclev10013652m		Ciclev10000287m
Ciclev10004247m		Ciclev10028097m
Ciclev10033823m		Ciclev10018816m_z
Ciclev10024863m		Ciclev10015295m
Ciclev10011359m		Ciclev10003874m
Ciclev10030620m		Ciclev10018554m
Ciclev10013757m		Ciclev10018560m
Ciclev10023311m		Ciclev10011171m
Ciclev10030604m		Ciclev10024331m
Ciclev10018871m		Ciclev10024479m
Ciclev10030614m		Ciclev10024332m
Ciclev10033505m
Ciclev10003538m
Ciclev10013307m
Ciclev10013426m
Ciclev10024125m
Ciclev10030602m
Ciclev10024901m
Ciclev10018783m
Ciclev10000360m
Ciclev10017577m
Ciclev10033608m
Ciclev10024426m
Ciclev10018687m
Ciclev10033293m
Ciclev10030116m
Ciclev10013853m
Ciclev10033353m
Ciclev10033749m
Ciclev10030615m
Ciclev10013439m
Ciclev10011288m
Ciclev10027283m
Ciclev10030587m
Ciclev10010968m
Ciclev10014011m_y
Ciclev10010969m
Ciclev10014130m
Ciclev10013557m
Ciclev10013847m
Ciclev10013349m
Ciclev10007019m
Ciclev10025171m
Ciclev10017727m
Ciclev10018067m
Ciclev10007491m
Ciclev10024610m
Ciclev10013815m
Ciclev10033508m
Ciclev10018324m
Ciclev10013537m
Ciclev10030391m_y
Ciclev10013948m
Ciclev10027227m
Ciclev10018646m
Ciclev10010652m
Ciclev10023739m
Ciclev10007062m
Ciclev10029995m
Ciclev10003965m
Ciclev10004266m
Ciclev10004229m
Ciclev10018087m
Ciclev10014011m_x
Ciclev10027166m
Ciclev10006797m
Ciclev10010967m
Ciclev10004386m
Ciclev10027381m
Ciclev10033594m
Ciclev10025188m
Ciclev10013594m
Ciclev10030391m_x
Ciclev10013944m
Ciclev10018259m
Ciclev10026978m
Ciclev10017693m
Ciclev10010243m
Ciclev10003773m
Ciclev10003919m
Ciclev10033311m
Ciclev10000036m
Ciclev10014161m
Ciclev10033466m
Ciclev10030555m
Ciclev10030526m
Ciclev10004293m
Ciclev10024465m
Ciclev10018643m
Ciclev10025175m
Ciclev10027419m
Ciclev10030536m
Ciclev10018659m
Ciclev10018837m
Ciclev10027688m
Ciclev10013652m
Ciclev10004247m
Ciclev10033823m
Ciclev10024863m
Ciclev10011359m
Ciclev10030620m
Ciclev10013757m
Ciclev10023311m
Ciclev10030604m
Ciclev10018871m
Ciclev10030614m
Ciclev10033505m
Ciclev10003538m
Ciclev10013307m
Ciclev10013426m
Ciclev10024125m
Ciclev10030602m
Ciclev10024901m
Ciclev10018783m
Ciclev10000360m
Ciclev10017577m
Ciclev10033608m
Ciclev10024426m
Ciclev10018687m
Ciclev10033293m
Ciclev10030116m
Ciclev10013853m
Ciclev10033353m
Ciclev10033749m
Ciclev10030615m
Ciclev10013439m
Ciclev10011288m
Ciclev10027283m
Ciclev10030587m
Ciclev10010968m
Ciclev10014011m_y
Ciclev10010969m
Ciclev10014130m
Ciclev10013557m
Ciclev10013847m
Ciclev10013349m
Ciclev10007019m
Ciclev10025171m
Ciclev10017727m
Ciclev10018067m
Ciclev10007491m
Ciclev10024610m
Ciclev10013815m
Ciclev10033508m
Ciclev10018324m
Ciclev10013537m
Ciclev10030391m_y
Ciclev10013948m
Ciclev10027227m
Ciclev10018646m
Ciclev10010652m
Ciclev10023739m
Ciclev10007062m

## Sheet: C. sinensis non-rd and rd kinas
Non-Rd kinases from C. sinensis LRR XII		Rd kinases from C. sinensis LRR XII			Alternative catalytic function (ACF) of C. sinensis LRR XII
Cs9g12910.1		Cs9g10970.1			Cs5g20090.1
Cs9g13500.1		orange1.1t03313.1			Cs3g18340.1
Cs9g13520.1		Cs4g12920.1			Cs7g24680.1
Cs9g12750.1		orange1.1t03141.1			Cs7g14330.1
Cs9g12840.1		orange1.1t03965.1			Cs9g13140.1
Cs2g09650.1		orange1.1t00620.1			Cs9g13490.1_y
Cs1g14020.1		orange1.1t02118.1			Cs9g13490.1_x
Cs8g07620.1		orange1.1t03970.1			Cs9g12890.1
orange1.1t04457.1_y		orange1.1t04412.1			Cs9g12900.1
Cs7g17200.1		Cs1g06550.1			orange1.1t03963.1_z
Cs2g08750.1		orange1.1t03960.1
Cs1g09240.1		orange1.1t02123.1
orange1.1t03160.1		Cs7g21420.1
Cs1g05120.1		Cs9g14860.1
Cs1g05370.1		Cs2g31120.1
Cs1g05380.1		orange1.1t03964.1
orange1.1t03841.1		Cs7g21400.1
Cs8g12570.1		Cs6g12830.1
orange1.1t04906.1		orange1.1t02527.1
Cs8g12550.1		Cs7g21490.1
orange1.1t05311.1		Cs7g21440.1
Cs8g04830.1		Cs6g04760.1
Cs7g14240.1		Cs6g04690.1
Cs6g07010.1		Cs7g21340.1
Cs1g14180.1		orange1.1t02520.1
orange1.1t03106.1		Cs7g21630.1
Cs1g14790.1		Cs2g31150.2
Cs1g14210.1		orange1.1t03845.1
Cs3g09570.1		orange1.1t04224.1
Cs7g15210.1		Cs2g01010.1
Cs7g14150.1		Cs2g29900.1
Cs7g14110.1		Cs2g31130.1
Cs7g15180.1		Cs4g18380.1
Cs3g02870.1		Cs2g29920.1
Cs5g13790.1		Cs6g04710.1
Cs7g22300.1		Cs2g29830.1
Cs1g14040.1		Cs2g29890.1
Cs1g14260.1
Cs9g12810.1
Cs6g07000.1
Cs6g08100.1
Cs5g12660.1
Cs1g14280.1
Cs1g14150.1
orange1.1t03893.1
Cs5g28600.1_x
Cs5g28640.1_x
orange1.1t03110.1
Cs2g10820.1
Cs7g23120.1
orange1.1t04419.1
orange1.1t03079.1_y
Cs1g14250.1
Cs1g09160.1
Cs6g08070.1
orange1.1t04451.1
Cs6g08080.1
Cs6g06990.1
Cs6g06980.1
Cs6g08090.1
orange1.1t04454.1
Cs6g01870.1
Cs5g28620.1
Cs1g09170.1
Cs1g09220.1
Cs9g03360.1
Cs2g27160.1
Cs4g18130.1
Cs7g20870.1
Cs5g24180.1
Cs7g14290.1
Cs6g08120.1
Cs2g09660.1
Cs1g09190.1
Cs3g06580.1_x
Cs3g06580.1_y
orange1.1t04457.1_x
Cs5g28640.1_y
Cs7g31240.1
Cs5g23130.1
orange1.1t01548.1
Cs2g10950.1
orange1.1t03079.1_x
Cs1g14800.1
Cs6g01370.1
Cs7g24640.1
orange1.1t02882.1
Cs5g23120.1
Cs1g02030.1
Cs6g02260.1
Cs5g14580.1
Cs4g02070.1
Cs2g28800.1
Cs7g24650.1
Cs6g05010.1
Cs5g28600.1_y
Cs7g24670.1
Cs2g04670.1
Cs6g02290.1
