# Supplementary material for: LRR-RLK family from two Citrus species: genome-wide identification and evolutionary aspects
Source: BMC Genomics. 2016 Aug 12;17:623. doi: 10.1186/s12864-016-2930-9 (PMC4982124; doi:10.1186/s12864-016-2930-9)
Supplement: Additional file 9: — Statistics of the tandem duplicated paralogues sequences from C. clementina LRR-XII. Comparative data generated by Blastp using all C. clementina LRR-XII. (XLSX 13 kb) [file 12864_2016_2930_MOESM9_ESM.xlsx]

## Sheet: Sheet1
Query ID	Subject ID	Similarity	Length	Altered residue	Gap	E-value	Score	Chromosome
Ciclev10018319m	Ciclev10015295m	74.65	434	55	5	0.0	582	2
	Ciclev10014458m	64.33	684	100	9	1	542	2
	Ciclev10017807m	63.50	611	108	6	1	537	2
Ciclev10014659m	Ciclev10014228m	98.67	602	8	0	0.0	1213	2
	Ciclev10014216m	92.03	602	48	0	0.0	1113	2
	Ciclev10014082m	88.01	592	69	1	0.0	1041	2
Ciclev10018324m	Ciclev10014130m	79.40	864	135	4	0.0	1306	2
Ciclev10018259m	Ciclev10014011m	65.10	1003	292	11	0.0	1205	2
Ciclev10024332m	Ciclev10018637m	56.19	881	242	8	0.0	890	3
	Ciclev10023511m	55.90	814	232	11	0.0	798	3
	Ciclev10023567m	70.91	722	93	10	0.0	910	3
Ciclev10023662m	Ciclev10024387m	82.36	958	96	2	0.0	1552	3
	Ciclev10024208m	81.82	704	104	1	0.0	1155	3
Ciclev10018659m	Ciclev10018687m	81.63	980	147	3	0.0	1582	3
	Ciclev10018837m	87.62	856	55	3	0.0	1463	3
	Ciclev10024125m	79.23	862	140	1	0.0	1347	3
	Ciclev10018871m	78.89	862	143	1	0.0	1339	3
	Ciclev10018783m	75.81	897	184	2	0.0	1284	3
	Ciclev10024426m	83.43	827	98	1	0.0	1336	3
Ciclev10024610m	Ciclev10018646m	95.20	1041	49	1	0.0	1957	3
Ciclev10030536m	Ciclev10030555m	83.64	1143	155	3	0.0	1827	4
	Ciclev10030526m	71.50	1179	230	8	0.0	1551	4
	Ciclev10030602m	83.99	918	128	4	0.0	1444	4
	Ciclev10033336m	73.72	978	204	5	0.0	1308	4
	Ciclev10033466m	88.09	764	91	0	0.0	1286	4
Ciclev10033608m	Ciclev10033353m	64.74	777	118	10	0.0	852	4
Ciclev10033508m	Ciclev10030587m	70.43	974	263	6	0.0	1253	4
	Ciclev10033505m	60.78	770	257	8	0.0	868	4
Ciclev10030621m	Ciclev10030632m	73.66	1029	199	5	0.0	1415	4
	Ciclev10030665m	72.37	923	180	7	0.0	1221	4
	Ciclev10030746m	73.93	675	150	1	0.0	969	4
	Ciclev10033583m	81.75	515	58	2	0.0	830	4
	Ciclev10030997m	72.82	493	118	1	0.0	714	4
Ciclev10033749m	Ciclev10030615m	90.11	950	40	2	0.0	1674	4
	Ciclev10030614m	78.42	950	151	2	0.0	1454	4
Ciclev10030604m	Ciclev10033594m	89.13	1012	110	0	0.0	1772	4
	Ciclev10033823m	89.61	1011	100	1	0.0	1764	4
	Ciclev10030620m	88.76	1005	112	1	0.0	1711	4
	Ciclev10033311m	88.55	943	106	2	0.0	1608	4
Ciclev10003773m	Ciclev10003919m	92.27	996	50	2	0.0	1767	5
Ciclev10003965m	Ciclev10003538m	81.13	922	135	3	0.0	1455	5
	Ciclev10000036m	79.11	919	153	3	0.0	1436	5
Ciclev10013847	Ciclev10013307m	80.80	875	154	2	0.0	1374	6
	Ciclev10013426m	81.14	875	151	2	0.0	1368	6
	Ciclev10013349m	94.45	865	30	3	0.0	1611	6
	Ciclev10013557m	96.35	876	19	1	0.0	1679	6
	Ciclev10013815m	74.26	812	137	3	0.0	1141	6
Ciclev10010969m	Ciclev10013853m	81.50	1000	184	1	0.0	1610	6
	Ciclev10011288m	81.75	630	113	2	0.0	1034	6
Ciclev10011171m	Ciclev10013515m	61.39	619	196	7	0.0	672	6
Ciclev10030116m	Ciclev10030391m	93.25	578	39	0	0.0	1053	8
	Ciclev10027688m	73.88	582	141	4	0.0	848	8
Ciclev10006830m	Ciclev10004293m	64.10	897	161	11	0.0	977	9
Ciclev10007190m	Ciclev10004274m	88.02	810	76	1	0.0	1397	9
Ciclev10013948m	Ciclev10013944m	58.96	558	93	7	0.0	557	10
