# Supplementary material for: LRR-RLK family from two Citrus species: genome-wide identification and evolutionary aspects
Source: BMC Genomics. 2016 Aug 12;17:623. doi: 10.1186/s12864-016-2930-9 (PMC4982124; doi:10.1186/s12864-016-2930-9)
Supplement: Additional file 10: — Statistics of the tandem duplicated paralogues from C. sinensis LRR-XII. Comparative data generated by Blastp using all C. sinensis LRR-XII. (XLSX 12 kb) [file 12864_2016_2930_MOESM10_ESM.xlsx]

## Sheet: Sheet1
Query ID	Subject ID	Similarity	Length	Altered residue	Gap	E-value	Score	Chromosome
Cs1g05370.1	Cs1g05380.1	81.75	767	49	3	0.0	1207	1
	Cs1g05120.1	69.26	680	198	4	0.0	924	1
Cs1g09220.1	Cs1g09170.1	64.66	962	183	7	0.0	1183	1
	Cs1g09190.1	64.00	961	190	8	0.0	1135	1
	Cs1g09160.1	62.90	957	199	7	0.0	1133	1
	Cs1g09240.1	69.21	825	105	8	0.0	1074	1
Cs2g31120.1	Cs2g31130.1	87.60	863	105	1	0.0	1491	2
	Cs2g31150.2	84.97	898	110	2	0.0	1484	2
Cs2g09650.1	Cs2g09660.1	62.20	1082	291	10	0.0	1229	2
Cs2g29920.1	Cs2g29830.1	71.50	607	69	8	0.0	812	2
	Cs2g29900.1	92.03	464	37	0	0.0	807	2
	Cs2g29890.1	63.03	568	93	7	0.0	653	2
Cs5g23120.1	Cs5g23130.1	95.40	1195	54	1	0.0	2260	5
Cs5g28640.1	Cs5g28600.1	84.90	1119	117	4	0.0	1865	5
	Cs5g28620.1	74.73	744	174	6	0.0	1092	5
Cs6g02260.1	Cs6g02290.1	79.26	940	158	2	0.0	1444	6
Cs6g06980.1	Cs6g06990.1	99.83	573	1	0	0.0	1160	6
	Cs6g07010.1	78.07	570	120	2	0.0	826	6
Cs6g07000.1	Cs6g08100.1	97.72	570	7	1	0.0	1123	6
	Cs6g08120.1	77.38	442	77	3	0.0	642	6
Cs6g06980.1	Cs6g08080.1	99.83	573	1	0	0.0	1158	6
	Cs6g08090.1	100.00	573	0	0	0.0	1160	6
Cs6g08100.1	Cs6g08070.1	61.53	642	230	7	0.0	741	6
	Cs6g08120.1	77.18	517	97	3	0.0	749	6
Cs7g14330.1	Cs7g15210.1	86.23	741	93	3	0.0	1220	7
	Cs7g15180.1	75.75	499	105	4	0.0	723	7
	Cs7g14110.1	73.66	725	136	6	0.0	981	7
	Cs7g14240.1	92.57	175	13	0	6e-100	332	7
	Cs7g14290.1	83.88	738	113	3	0.0	1181	7
Cs7g14150.1	Cs7g15180.1	87.18	585	60	2	0.0	994	7
	Cs7g14240.1	92.04	578	46	0	0.0	1052	7
Cs7g15180.1	Cs7g14330.1	90.86	175	9	1	1e-86	294	7
Cs7g21340.1	Cs7g21630.1	68.80	1045	144	13	0.0	1270	7
	Cs7g21490.1	71.82	795	163	4	0.0	1082	7
	Cs7g21420.1	71.89	1014	182	5	0.0	1348	7
	Cs7g21440.1	73.52	657	104	4	0.0	902	7
	Cs7g21400.1	89.09	110	12	0	8e-51	186	7
Cs8g12550.1	Cs8g12570.1	99.16	596	5	0	0.0	1206	8
Cs9g13490.1	Cs9g13500.1	73.61	879	192	6	0.0	1165	9
orange1.1t02123.1	orange1.1t02118.1	61.05	765	284	8	0.0	890	10
orange1.1t02520.1	orange1.1t02527.1	67.01	961	265	5	0.0	1219	10
orange1.1t03960.1	orange1.1t03963.1	68.27	810	141	6	0.0	1014	10
	orange1.1t03970.1	80.29	548	52	2	0.0	868	10
	orange1.1t03964.1	82.52	652	58	2	0.0	1056	10
	orange1.1t03965.1	93.38	151	10	0	7e-80	274	10
orange1.1t04454.1	orange1.1t04457.1	76.94	941	180	2	0.0	1353	10
	orange1.1t04451.1	81.01	1048	151	1	0.0	1644	10
