# Supplementary material for: LRR-RLK family from two Citrus species: genome-wide identification and evolutionary aspects
Source: BMC Genomics. 2016 Aug 12;17:623. doi: 10.1186/s12864-016-2930-9 (PMC4982124; doi:10.1186/s12864-016-2930-9)
Supplement: Additional file 11: — List of C. clementina and C. sinensis LRR-XII localized in cluster region. The chromosome distance of 200 kb was used as a reference to include the LRR-XII genes in the same cluster region. (XLSX 12 kb) [file 12864_2016_2930_MOESM11_ESM.xlsx]

## Sheet: Sheet1
Genes in clusters in C. clementina			Genes in clusters in C. sinensis
Scaffold_2	Clusters		Chromosome_1	Clusters
Ciclev10017577m	Cc1		Cs1g05120.1	Cs1
Ciclev10017515m	Cc1		Cs1g05370.1	Cs1
Ciclev10018315m	Cc1		Cs1g05380.1	Cs1
Ciclev10018319m	Cc2		Cs1g09160.1	Cs2
Ciclev10015295m	Cc2		Cs1g09170.1	Cs2
Ciclev10014458m	Cc2		Cs1g09190.1	Cs2
Ciclev10017807m	Cc2		Cs1g09220.1	Cs2
Ciclev10014659m	Cc3		Cs1g09240.1	Cs2
Ciclev10014228m	Cc3		Cs1g14020.1	Cs3
Ciclev10014082m	Cc3		Cs1g14040.1	Cs3
Ciclev10014216m	Cc3		Cs1g14150.1	Cs3
Ciclev10014130m	Cc4		Cs1g14180.1	Cs3
Ciclev10018324m	Cc4		Cs1g14210.1	Cs4
Ciclev10018259m	Cc5		Cs1g14250.1	Cs4
Ciclev10014011m	Cc5		Cs1g14260.1	Cs4
			Cs1g14280.1	Cs4
Scaffold_3			Cs1g14790.1	Cs5
Ciclev10018637m	Cc6		Cs1g14800.1	Cs5
Ciclev10023511m	Cc6
Ciclev10023567m	Cc6		Chromosome_2
Ciclev10024332m	Cc6		Cs2g09650.1	Cs6
Ciclev10023662m	Cc7		Cs2g09660.1	Cs6
Ciclev10024387m	Cc7		Cs2g10820.1	Cs7
Ciclev10024208m	Cc7		Cs2g10950.1	Cs7
Ciclev10023899m	Cc8		Cs2g29830.1	Cs8
Ciclev10018816m	Cc8		Cs2g29890.1	Cs8
Ciclev10018798m	Cc8		Cs2g29900.1	Cs8
Ciclev10019217m	Cc8		Cs2g29920.1	Cs8
Ciclev10018871m	Cc9		Cs2g31120.1	Cs9
Ciclev10024125m	Cc9		Cs2g31130.1	Cs9
Ciclev10018783m	Cc9		Cs2g31150.2	Cs9
Ciclev10018659m	Cc9
Ciclev10024426m	Cc9		Chromosome_4
Ciclev10018687m	Cc9		Cs4g18130.1	Cs10
Ciclev10018837m	Cc9		Cs4g18380.1	Cs10
Ciclev10023370m	Cc10
Ciclev10024465m	Cc10		Chromosome_5
Ciclev10018643m	Cc10		Cs5g23120.1	Cs11
Ciclev10024610m	Cc11		Cs5g23130.1	Cs11
Ciclev10018646m	Cc11		Cs5g28600.1	Cs12
Ciclev10018554m	Cc12		Cs5g28620.1	Cs12
Ciclev10024479m	Cc12		Cs5g28640.1	Cs12
Ciclev10018560m	Cc12
Ciclev10024331m	Cc12		Chromosome_6
			Cs6g02260.1	Cs13
Scaffold_4			Cs6g02290.1	Cs13
Ciclev10033336m	Cc13		Cs6g04690.1	Cs14
Ciclev10030536m	Cc13		Cs6g04710.1	Cs14
Ciclev10033466m	Cc13		Cs6g04760.1	Cs14
Ciclev10030526m	Cc13		Cs6g06980.1	Cs15
Ciclev10030555m	Cc13		Cs6g06990.1	Cs15
Ciclev10030602m	Cc13		Cs6g07000.1	Cs15
Ciclev10033608m	Cc14		Cs6g07010.1	Cs15
Ciclev10033353m	Cc14		Cs6g08070.1	Cs16
Ciclev10033508m	Cc15		Cs6g08080.1	Cs16
Ciclev10030587m	Cc15		Cs6g08090.1	Cs16
Ciclev10033505m	Cc15		Cs6g08100.1	Cs16
Ciclev10030621m	Cc16		Cs6g08120.1	Cs16
Ciclev10030997m	Cc16
Ciclev10033583m	Cc16		Chromosome_7
Ciclev10030632m	Cc16		Cs7g14110.1	Cs17
Ciclev10030746m	Cc16		Cs7g14150.1	Cs17
Ciclev10030665m	Cc16		Cs7g14240.1	Cs17
Ciclev10030614m	Cc17		Cs7g14290.1	Cs17
Ciclev10033749m	Cc17		Cs7g14330.1	Cs17
Ciclev10030615m	Cc17		Cs7g15180.1	Cs18
Ciclev10033594m	Cc18		Cs7g15210.1	Cs18
Ciclev10033311m	Cc18		Cs7g21340.1	Cs19
Ciclev10033823m	Cc18		Cs7g21400.1	Cs19
Ciclev10030604m	Cc18		Cs7g21420.1	Cs19
Ciclev10030620m	Cc18		Cs7g21440.1	Cs19
			Cs7g21490.1	Cs19
Scaffold_5			Cs7g21340.1	Cs19
Ciclev10003773m	Cc19		Cs7g24640.1	Cs20
Ciclev10003919m	Cc19		Cs7g24650.1	Cs20
Ciclev10003965m	Cc20		Cs7g24670.1	Cs20
Ciclev10003538m	Cc20		Cs7g24680.1	Cs20
Ciclev10000036m	Cc20
			Chromosome_8
Scaffold_6			Cs8g12550.1	Cs21
Ciclev10013426m	Cc21		Cs8g12570.1	Cs21
Ciclev10013557m	Cc21
Ciclev10013307m	Cc21		Chromosome_9
Ciclev10013349m	Cc21		Cs9g12810.1	Cs22
Ciclev10013847m	Cc21		Cs9g12840.1	Cs22
Ciclev10013815m	Cc21		Cs9g12890.1	Cs22
Ciclev10010969m	Cc22		Cs9g12900.1	Cs22
Ciclev10013853m	Cc22		Cs9g12910.1	Cs22
Ciclev10011288m	Cc22		Cs9g13490.1	Cs23
Ciclev10011171m	Cc23		Cs9g13500.1	Cs23
Ciclev10013515m	Cc23		Cs9g13520.1	Cs23
Ciclev10013439m	Cc24
Ciclev10011359m	Cc24		Chromosome_UN
Ciclev10010967m	Cc24		orange1.1t02118.1	Cs24
Ciclev10013652m	Cc25		orange1.1t02123.1	Cs24
Ciclev10013757m	Cc25		orange1.1t02520.1	Cs25
Ciclev10010968m	Cc25		orange1.1t02527.1	Cs25
Ciclev10013537m	Cc25		orange1.1t03106.1	Cs26
			orange1.1t03110.1	Cs26
Scaffold_7			orange1.1t03841.1	Cs27
Ciclev10024863m	Cc26		orange1.1t03845.1	Cs27
Ciclev10025188m	Cc26		orange1.1t03960.1	Cs28
Ciclev10026928m	Cc27		orange1.1t03963.1	Cs28
Ciclev10025171m	Cc27		orange1.1t03964.1	Cs28
Ciclev10025175m	Cc27		orange1.1t03965.1	Cs28
Ciclev10027419m	Cc27		orange1.1t03970.1	Cs28
Ciclev10026978m	Cc27		orange1.1t04412.1	Cs29
			orange1.1t04419.1	Cs29
Scaffold_8			orange1.1t04451.1	Cs30
Ciclev10030116m	Cc28		orange1.1t04454.1	Cs30
Ciclev10027688m	Cc28		orange1.1t04457.1	Cs30
Ciclev10030391m	Cc28
Ciclev10029978m	Cc29
Ciclev10030255m	Cc29
Ciclev10030307m	Cc29
Ciclev10027723m	Cc29
Ciclev10030281m	Cc29
Scaffold_9
Ciclev10006830m	Cc30
Ciclev10004293m	Cc30
Ciclev10006797m	Cc31
Ciclev10004229m	Cc31
Ciclev10004247m	Cc31
Ciclev10007062m	Cc31
Ciclev10004266m	Cc31
Ciclev10004386m	Cc31
Ciclev10004274m	Cc32
Ciclev10007190m	Cc32
Scaffold_10
Ciclev10013944m	Cc33
Ciclev10013948m	Cc33
