# Supplementary material for: LRR-RLK family from two Citrus species: genome-wide identification and evolutionary aspects
Source: BMC Genomics. 2016 Aug 12;17:623. doi: 10.1186/s12864-016-2930-9 (PMC4982124; doi:10.1186/s12864-016-2930-9)
Supplement: Additional file 12: — Syntenic blocks (SBs) of LRR-XII from C. sinensis and C. clementina. SBs were obtained from genome collinearity and independent homology analysis. (XLSX 18 kb) [file 12864_2016_2930_MOESM12_ESM.xlsx]

## Sheet: Fig 5A
Collinearity	C. sinensis	C. clementina
	Cs Chr1 vs. Chr7 Clem
1	Cs1g14040.1	Ciclev10027419m
	Cs Chr2 vs. Chr2 Clem
2	Cs2g09660.1	Ciclev10014011m
3	Cs2g10950.1	Ciclev10017727m
4	Cs2g04670.1	Ciclev10018067m
5	Cs2g27160.1	Ciclev10017693m
6	Cs2g28800.1	Ciclev10014130m
	Cs Chr3 vs. Chr5 Clem
7	Cs3g06580.1	Ciclev10003289m
	Cs Chr4 vs. Chr1 Clem
8	Cs4g02070.1	Ciclev10010652m
9	Cs4g18130.1	Ciclev10010243m
	Cs Chr5 vs. Chr8 Clem
10	Cs5g28620.1	Ciclev10027688m
	Cs Chr6 vs. Chr6 Clem
11	Cs6g01870.1	Ciclev10013594m
12	Cs6g07010.1	Ciclev10010967m
13	Cs6g08090.1	Ciclev10013439m
14	Cs6g08070.1	Ciclev10013652m
15	Cs6g08100.1	Ciclev10010968m
	Cs Chr7 vs. Chr4 Clem
16	Cs7g23120.1	Ciclev10018087m
17	Cs7g24640.1	Ciclev10033505m
18	Cs7g24650.1	Ciclev10030587m
19	Cs7g24670.1	Ciclev10033508m
20	Cs7g31240.1	Ciclev10033293m
	Cs Chr8 vs. Chr8 Clem
21	Cs8g07620.1	Ciclev10029995m
	Cs Chr9 vs. Chr2 Clem
22	Cs9g03360.1	Ciclev10014161m
	Cs Chr9 vs. Chr9 Clem
23	Cs9g13140.1	Ciclev10004293m
	Cs Chr10 vs. Chr3 Clem
24	orange1.1t03841.1	Ciclev10018643m
25	orange1.1t03893.1	Ciclev10000360m

## Sheet: Fig 5B
Syntenic Block	C. clementina	Chromosome Interval	C. sinensis	LRR-XII C. sinensis	Gene Interval
SB1	Chr1	28191410 - 28194618	Chr4	Cs4g02070.1	1-2927
SB2	Chr2	8693086 - 8696214	Chr2	Cs2g28800.1	13-3042
SB3	Chr2	9968882 - 9971998	Chr2	Cs2g27160.1	47-3069
SB4	Chr2	30412471 - 30416887	Chr2	Cs2g10950.1	1-3564
SB5	Chr2	30494546 - 30499112	Chr2	Cs2g10820.1	1-3285
SB6	Chr2	31518250 - 31522025	Chr2	Cs2g09660.1	31-3124
SB7	Chr2	31522939 - 31526563	Chr2	Cs2g09650.1	1-3001
SB8	Chr3	34585907 - 34587581	ChrUN	orange1.1t05311.1	28-1759
SB9	Chr3	34602220 - 34603951	ChrUN	orange1.1t05311.1	28-1759
SB10	Chr4	6655289 - 6657643	Chr7	Cs7g24680.1	1-2355
SB11	Chr4	6665745 - 6669047	Chr7	Cs7g24670.1	1-2964
SB12	Chr4	6694740 - 6698049	Chr7	Cs7g24650.1	1-3132
SB13	Chr4	6738979 - 6742257	Chr7	Cs7g24640.1	1-2964
SB14	Chr4	11816502 - 11823474	Chr7	Cs7g22300.1	1-4389
SB15	Chr5	4715478 - 4717095	Chr3	Cs3g06580.1	21-1818
SB16	Chr5	23538106 - 23539384	Chr3	Cs3g06580.1	1819-2928
SB17	Chr5	23538106 - 23539384	Chr3	Cs3g06580.1	2929-4040
SB18	Chr5	6566622 - 6573883	ChrUN	orange1.1t03893.1	31-3279
SB19	Chr6	14974000 - 14975801	Chr6	Cs6g06980.1	1-1719
SB20	Chr6	16066988 - 16068788	Chr6	Cs6g06980.1	1-1719
SB21	Chr6	14974000 - 14975801	Chr6	Cs6g06990.1	1204-2922
SB22	Chr6	16066988 - 16068788	Chr6	Cs6g06990.1	1204-2922
SB23	Chr6	14972644 - 14973999	Chr6	Cs6g06990.1	1-1203
SB24	Chr6	16065632 - 16066987	Chr6	Cs6g06990.1	1-1203
SB25	Chr6	16069022 - 16070980	Chr6	Cs6g07000.1	49-1740
SB26	Chr6	14976015 - 14977975	Chr6	Cs6g07000.1	49-1740
SB27	Chr6	16023602 - 16026317	Chr6	Cs6g08070.1	23-2638
SB28	Chr6	14972644 - 14973999	Chr6	Cs6g08080.1	1-1386
SB29	Chr6	14974000 - 14975801	Chr6	Cs6g08080.1	1387-3105
SB30	Chr6	16065632 - 16066987	Chr6	Cs6g08080.1	1-1386
SB31	Chr6	16066988 - 16068788	Chr6	Cs6g08080.1	1387-3105
SB32	Chr6	14972644 - 14973999	Chr6	Cs6g08090.1	1-1356
SB33	Chr6	14974000 - 14975801	Chr6	Cs6g08090.1	1357-3075
SB34	Chr6	16065632 - 16066987	Chr6	Cs6g08090.1	1-1356
SB35	Chr6	16066988 - 16068788	Chr6	Cs6g08090.1	1357-3075
SB36	Chr7	9902820 - 9906364	Chr1	Cs1g14040.1	1-3210
SB37	Chr8	14873740 - 14874888	Chr5	Cs5g28620.1	67-3594
SB38	Chr8	6905874 - 6909066	Chr8	Cs8g07620.1	31-2976
SB39	Chr9	24286528 - 24289836	Chr9	Cs9g13140.1	1-2641

## Sheet: Fig 5C
Syntenic Block	C. sinensis	Chromosome Interval	C. clementina	LRR-XII C. clementina	Gene Interval
SB40	Chr1	17192087 - 17195459	Chr7	Ciclev10027419	133-3171
SB41	Chr1	17164223 - 17167840	Chr7	Ciclev10026978	1-3365
SB42	Chr2	2371793 - 2373783	Chr2	Ciclev10018067	18-1887
SB43	Chr2	8215116 - 8219560	Chr2	Ciclev10017727	1-3558
SB44	Chr2	7140481 - 7148821	Chr2	Ciclev10014011	1-6469
SB45	Chr2	26921489 - 26924561	Chr2	Ciclev10017693	1-2979
SB46	Chr2	28356957 - 28360342	Chr2	Ciclev10018324	10-2601
SB47	Chr2	28372280 - 28375408	Chr2	Ciclev10014130	13-3042
SB48	Chr3	9114353 - 9115732	Chr5	Ciclev10003289	1547-2841
SB49	Chr3	9112768 - 9114239	Chr5	Ciclev10003289	1547-2841
SB50	Chr3	9115733 - 9117326	Chr5	Ciclev10003289	1-1546
SB51	Chr3	13672268 - 13673796	Chr7	Ciclev10025175	314-1836
SB52	Chr4	810454 - 813651	Chr1	Ciclev10010652	1-2927
SB53	Chr4	17749776 - 17752275	Chr1	Ciclev10010243	1-2361
SB54	Chr5	30856621 - 30858338	Chr8	Ciclev10030116	15-1732
SB55	Chr5	30892575 - 30894292	Chr8	Ciclev10030116	15-1732
SB56	Chr5	30869967 - 30875759	Chr8	Ciclev10027688	1-3945
SB57	Chr6	1381780 - 1385139	Chr6	Ciclev10013594	1-2463
SB58	Chr6	10501103 - 10513594	Chr6	Ciclev10013652	1-2887
SB59	Chr6	8884728 - 8886575	Chr6	Ciclev10013757	1269-2841
SB60	Chr6	8893334 - 8895181	Chr6	Ciclev10013757	1269-2841
SB61	Chr6	10057339 - 10059186	Chr6	Ciclev10013757	1269-2841
SB62	Chr6	10056029 - 10057338	Chr6	Ciclev10013757	1-1268
SB63	Chr6	10049732 - 10051126	Chr6	Ciclev10013757	1-1268
SB64	Chr6	10051141 - 10052974	Chr6	Ciclev10013757	1269-2841
SB65	Chr6	8884728 - 8886575	Chr6	Ciclev10013439	1311-3075
SB66	Chr6	8893334 - 8895181	Chr6	Ciclev10013439	1311-3075
SB67	Chr6	10057339 - 10059186	Chr6	Ciclev10013439	1311-3075
SB68	Chr6	10051141 - 10052974	Chr6	Ciclev10013439	1311-3075
SB69	Chr6	10056029 - 10057338	Chr6	Ciclev10013439	1-1310
SB70	Chr6	10049732 - 10051126	Chr6	Ciclev10013439	1-1310
SB71	Chr6	8928303 - 8931160	Chr6	Ciclev10013537	1-2260
SB72	Chr6	10077646 - 10080537	Chr6	Ciclev10013537	1-2260
SB73	Chr7	21729585 - 21733085	Chr2	Ciclev10018087	8-3165
SB74	Chr7	31103022 - 31106207	Chr4	Ciclev10033293	1-3081
SB75	Chr7	24488593 - 24491694	Chr4	Ciclev10033508	1-2856
SB76	Chr7	24458559 - 24461840	Chr4	Ciclev10030587	1-3104
SB77	Chr8	5545843 - 5549035	Chr8	Ciclev10029995	31-3030
SB78	Chr9	1653591 - 1657481	Chr2	Ciclev10014161	1-2922
SB79	Chr9	12113276 - 12116560	Chr9	Ciclev10004293	1-2569
